# Supplementary material for: Maternal oral probiotic use is associated with decreased breastmilk inflammatory markers, infant fecal microbiome variation, and altered recognition memory responses in infants—a pilot observational study
Source: Front Nutr. 2024 Sep 25;11:1456111. doi: 10.3389/fnut.2024.1456111 (PMC11462058; doi:10.3389/fnut.2024.1456111)
Supplement: Supplementary file 1 [file Table_1.XLSX]

## Sheet: microbiome_data_Probiotics
Sample_ID	Sample_type	Sample_collection_time_M	study_id	pre_anti_bac	pre_probiotics	pre_probiotic_name	pre_probiotic_duration	m1_infant_probiotic	m1_infant_infect_rx	m1_mother_rx	m1_mother_probiotic	m1_mother_probio_name	m1_mother_probio_freq	m1_mother_probio_duration	m6_infant_probiotic	m6_mother_rx	m6_mother_probiotic	m6_mother_probio_name	m6_mother_probio_duration	mat_bmi	mat_bmi_cat	sex	deliverymode	EBF_6mo	gwg	gwg_cat	matage	HEI2015_TOTAL_SCORE_1_month
M21864MO1	Infant_fecal	1	21864	No	No			No		No	No				No	Yes	No		None	20.44	18.50-24.99	FEMALE	VD	1	14.515	Healthy	33	61.7201
M21900MO1	Infant_fecal	1	21900	No	No			No		No	No				No	No	Yes	Natures bounty	4-6 months	26.85	25.00 - 29.99	FEMALE	VD	1	24.3154	Excess	28	58.2014
M21909MO1	Infant_fecal	1	21909	No	Yes	Promom	1-3 weeks	No		No	No				No	Yes	Yes	For moms	2-4 months	25.26	25.00 - 29.99	MALE	VD	1	18.9659	Excess	31	57.4367
M21942MO1	Infant_fecal	1	21942	Yes	No			No			No				No	No	No		None	20.09	18.50-24.99	FEMALE	VD	1	11.8856	Healthy	27	74.2187
M21950MO1	Infant_fecal	1	21950	Yes	No			No		Yes	No				No	No	No		None	33.09	>= 30	MALE	VD	1	13.6078	Excess	29	70.2198
M21954MO1	Infant_fecal	1	21954	No	Yes	Floragen	more than 6 months	No		No	Yes	Floragen	1	more than 6 months	No	No	Yes	Floragen 3	4-6 months	28.62	25.00 - 29.99	FEMALE	VD	1	5.27018	Insufficient	38	62.3692
M21969MO1	Infant_fecal	1	21969	No	No			No		Yes	No				No	No	No		None	21.97	18.50-24.99	FEMALE	VD	1	12.247	Healthy	26	68.3758
M21971MO1	Infant_fecal	1	21971	No	No			No		No	No				No	No	No		None	25.29	25.00 - 29.99	MALE	VD	1	21.2281	Excess	27	55.2593
M21978MO1	Infant_fecal	1	21978	No	Yes		1-3 weeks	No		Yes	No				No		NA		None	21.08	18.50-24.99	FEMALE	VD	1	23.6861	Excess	29	60.7075
M21983MO1	Infant_fecal	1	21983	Yes	Yes	Walgreens brand	1-3 weeks	No		Yes	Yes	Kefir	1	1-3 weeks	No	No	No		None	20.29	18.50-24.99	FEMALE	VD	1	11.6148	Healthy	28	59.6534
M21991MO1	Infant_fecal	1	21991	Yes	No			No		No	No				No	No	No		None	26.95	25.00 - 29.99	FEMALE	VD	1	11.4305	Excess	37	64.8791
M22014MO1	Infant_fecal	1	22014	No	No			No		No	No				No	No	No		None	27.02	25.00 - 29.99	FEMALE	CS	1	7.71108	Healthy	32	63.0478
M22025MO1	Infant_fecal	1	22025	Yes	Yes	In prenatal	more than 6 months	No		Yes	Yes	In prenatal	1	more than 6 months	No	No	No		None	32.24	>= 30	FEMALE	VD	1	8.70898	Healthy	29	56.9801
M22049MO1	Infant_fecal	1	22049	No	No			No		No	No				No	Yes	Yes		1-3 weeks	24.66	18.50-24.99	FEMALE	VD	1	16.2386	Excess	31	59.0024
M22098MO1	Infant_fecal	1	22098	No	Yes	Costco kind	more than 6 months	No		No	Yes	Costco kind	1	more than 6 months	No	No	Yes	Costco brand	more than 6 months	22	18.50-24.99	FEMALE	VD	1	17.6037	Excess	25	75.8534
M22114MO1	Infant_fecal	1	22114	No	Yes	Nature made prenatal + probiotic	more than 6 months	No		No	No				No	No	No		None	35.07	>= 30	MALE	CS	0	19.9581	Excess	38	60.9117
M22200MO1	Infant_fecal	1	22200	No	No			No		No	No				No	No	No		None	31.97	>= 30	MALE	VD	1	14.6284	Excess	32	70.3325
M22239MO1	Infant_fecal	1	22239	No	No			No		No	No				No	Yes	Yes	Walgreens	less than 1 week	29.19	25.00 - 29.99	MALE	VD	1	23.8278	Excess	32	68.196
M22254MO1	Infant_fecal	1	22254	Yes	No			No		No	No				No	Yes	Yes	Culturelle	1-3 weeks	24.59	18.50-24.99	MALE	VD	1	14.7871	Healthy	30	67.2874
M22258MO1	Infant_fecal	1	22258	No	No			No		No	No				No	No	No		None	20.97	18.50-24.99	MALE	VD	0	16.3293	Excess	34	69.3282
M22281MO1	Infant_fecal	1	22281	No	Yes	Kefir	1-2 months	No		No	No				No	No	Yes	Accuflora	1-3 weeks	28.9	25.00 - 29.99	MALE	VD	1	7.52964	Healthy	39	79.6215
M22310MO1	Infant_fecal	1	22310	No	No			No		No	No				Yes	No	No		None	34.1	>= 30	MALE	VD	1	9.97904	Excess	27	48.3393
M22312MO1	Infant_fecal	1	22312	No	No			No		No	No				No	No	No		None	20.19	18.50-24.99	FEMALE	VD	1	20.8653	Excess	33	67.58
M22368MO1	Infant_fecal	1	22368	No	No			No		No	No				No	No	No		None	25.96	25.00 - 29.99	FEMALE	VD	1	24.5507	Excess	29	82.6177
M22507MO1	Infant_fecal	1	22507	No	No			No		No	No				No	Yes	No		None	28.67	25.00 - 29.99	MALE	UNKNOWN	1	13.6078	Excess	25	73.7683
M22582MO1	Infant_fecal	1	22582	No	No			No		Yes	No				No	No	No		None	28.16	25.00 - 29.99	MALE	VD	1	19.2777	Excess	34	73.2379
M22600MO1	Infant_fecal	1	22600	No	No			No		No	No				No	No	No		None	28.96	25.00 - 29.99	FEMALE	VD	1	14.0642	Excess	34	66.3732
M22620MO1	Infant_fecal	1	22620	No	No			No		No	No				No	No	No		None	31.44	>= 30	FEMALE	VD	1	13.6078	Excess	26	47.1241
M22631MO1	Infant_fecal	1	22631	No	No			No		No	No				No		NA		None	38.36	>= 30	MALE	CS	1	13.1542	Excess	37	71.0458
M22671MO1	Infant_fecal	1	22671	No	No			No		No	No				No	No	No		None	34.28	>= 30	FEMALE	CS	1	16.3293	Excess	34	61.918
M22678MO1	Infant_fecal	1	22678	Yes	No			No		No	No				No	No	No		None	26.45	25.00 - 29.99	MALE	VD	1	8.2639	Healthy	38	65.0897
M22726MO1	Infant_fecal	1	22726	Yes	No			No		No	No				No	No	No		None	35.4	>= 30	FEMALE	VD	1	19.7171	Excess	38	70.0907
M22751MO1	Infant_fecal	1	22751	No	No			No		Yes	No				No	No	No		None	25.23	25.00 - 29.99	FEMALE	VD	0	11.2548	Healthy	34	60.2898
M22777MO1	Infant_fecal	1	22777	No	No			No		No	No				No	No	No		None	20.88	18.50-24.99	FEMALE	VD	1	9.26464	Insufficient	30	69.026
M22779MO1	Infant_fecal	1	22799	No	No			No		No	No				No	Yes	Yes	Advocare	more than 6 months	28.17	25.00 - 29.99	MALE	VD	0	15.4222	Excess	30	63.771
M22781MO1	Infant_fecal	1	22784	No	Yes		less than 1 week	No		Yes	No				No		NA		None	35.83	>= 30	FEMALE	VD	0	4.81942	Insufficient	34	78.0985
M22800MO1	Infant_fecal	1	22800	Yes	No			No		No	No				No	No	No		None	25.46	25.00 - 29.99	FEMALE	VD	0	20.8653	Excess	27	62.1841
M22976MO1	Infant_fecal	1	22976	No	No			No		No	No				No	No	No		None	19.94	18.50-24.99	FEMALE	VD	1	10.9784	Insufficient	34	89.0406
M22999MO1	Infant_fecal	1	22999	Yes	No			No		No	No				No	No	No		None	31.05	>= 30	MALE	VD	1	1.17934	Insufficient	33	63.2503
M23002MO1	Infant_fecal	1	23002	No	Yes	Kefir	1-3 weeks	No		No	No				No	No	No		None	33.96	>= 30	FEMALE	VD	1	14.8835	Excess	26	54.9442
M23041MO1	Infant_fecal	1	23041	No	No			No		No	No				No	No	No		None	30.31	>= 30	FEMALE	VD	1	12.162	Excess	31	71.3765
M23054MO1	Infant_fecal	1	23054	Yes	No			No		No	No				No	Yes	No		None	30.62	>= 30	MALE	CS	0	11.1697	Excess	28	81.288
M23090MO1	Infant_fecal	1	23090	No	No			No		No	No				No	No	Yes	Costco	1-2 months	30.11	>= 30	FEMALE	VD	1	6.25958	Healthy	29	73.7998
M23111MO1	Infant_fecal	1	23111	No	No			No		No	No				No	No	No		None	31.43	>= 30	MALE	CS	1	14.0614	Excess	31	67.1571
M23113MO1	Infant_fecal	1	23113	No	No			No		No	No				No	No	No		None	26.79	25.00 - 29.99	FEMALE	VD	0	17.2932	Excess	30	65.8959
M23141MO1	Infant_fecal	1	23141	Yes	No			No		No	No				No		NA		None	31.25	>= 30	MALE	VD	0	28.6671	Excess	28	70.9602
M23148MO1	Infant_fecal	1	23148	No	Yes	Nature Made	more than 6 months	Yes		No	Yes	Nature Made	1	more than 6 months	No	No	Yes	Nature made	1-2 months	21.91	18.50-24.99	MALE	VD	1	22.3253	Excess	30	76.3382
M23203MO1	Infant_fecal	1	23203	No	No			No		Yes	No				No	No	No		None	24.82	18.50-24.99	MALE	CS	1	4.44521	Insufficient	28	62.9576
M23243MO1	Infant_fecal	1	23243	No	No			Yes	Yes	No	No				No	No	Yes	Culturelle	1-3 weeks	26.81	25.00 - 29.99	MALE	VD	1	10.3759	Healthy	31	74.1317
M23252MO1	Infant_fecal	1	23252	No	No			No		No	No				No		NA		None	20.58	18.50-24.99	FEMALE	VD	1	10.8876	Insufficient	29	68.0314
M23269MO1	Infant_fecal	1	23269	No	No			No		No	No				No	No	No		None	23.39	18.50-24.99	FEMALE	VD	1	20.8766	Excess	29	54.7735
M23278MO1	Infant_fecal	1	23278	Yes	No			No		No	No				No	No	No		None	34.55	>= 30	FEMALE	VD	1	15.6971	Excess	34	70.2853
M23315MO1	Infant_fecal	1	23315	No	No			No		No	No				No	No	No		None	29.19	25.00 - 29.99	FEMALE	VD	1	11.1584	Healthy	36	57.5116
M23316MO1	Infant_fecal	1	23361	No	No			No		No	No				No	No	Yes	Do not know	4-6 months	30.65	>= 30	FEMALE	VD	1	16.8822	Excess	32	62.0353
M23373MO1	Infant_fecal	1	23373	Yes	No			No		No	No				No	No	No		None	26.36	25.00 - 29.99	MALE	CS	0	15.8758	Excess	29	71.5957
M23378MO1	Infant_fecal	1	23378	Yes	No			No		No	No				No	No	No		None	23.3	18.50-24.99	MALE	VD	0	6.08098	Insufficient	28	62.8238
M23405MO1	Infant_fecal	1	23405	No	Yes		more than 6 months	No		No	Yes	25 billion - do not remember the name	1	more than 6 months	No	No	Yes	30 billion	more than 6 months	22.78	18.50-24.99	FEMALE	VD	1	7.08739	Insufficient	33	64.9029
M23431MO1	Infant_fecal	1	23431	No	No			No		No	No				No	No	No		None	23.87	18.50-24.99	FEMALE	VD	1	9.88833	Insufficient	37	75.4114
M23468MO1	Infant_fecal	1	23468	No	No			No		Yes	No				No	No	No		None	20.3	18.50-24.99	FEMALE	VD	1	10.4326	Insufficient	31	55.4616
M23472MO1	Infant_fecal	1	23472	No	No			No		No	No				No	No	No		None	27	25.00 - 29.99	MALE	VD	1	13.1542	Excess	32	67.6555
M23477MO1	Infant_fecal	1	23477	Yes	No			No		No	No				Yes	Yes	No		None	20.21	18.50-24.99	FEMALE	VD	1	13.5171	Healthy	31	68.904
M23496MO1	Infant_fecal	1	23496	No	No			No		No	No				No	No	No		None	24.61	18.50-24.99	MALE	VD	1	17.5994	Excess	37	79.2545
M23497MO1	Infant_fecal	1	23497	No	No			No		No	No				No	No	No		None	30.42	>= 30	FEMALE	VD	1	-3.62591	Insufficient	38	61.3102
M23515MO1	Infant_fecal	1	23515	Yes	Yes	Refrigerated one from the coop	1-2 months	No		Yes	No				No	No	Yes	50 billion	2-4 months	24.46	18.50-24.99	FEMALE	VD	1	21.3189	Excess	35	69.7264
M23521MO1	Infant_fecal	1	23521	No	No			No		No	No				No	No	No		None	27.22	25.00 - 29.99	MALE	VD	0	15.857	Excess	24	56.1932
M23537MO1	Infant_fecal	1	23537	Yes	No			No		No	No				No	No	No		None	23.99	18.50-24.99	MALE	VD	0	7.80322	Insufficient	31	60.6503
M23557MO1	Infant_fecal	1	23557	Yes	Yes	refrigerated kind from the co-op	more than 6 months	No		Yes	Yes		1	less than 1 week	No	No	Yes	50 billion parts	more than 6 months	20.1	18.50-24.99	MALE	VD	1	17.5087	Excess	29	80.8298
M23586MO1	Infant_fecal	1	23586	No	No			No		No	No				No	No	No		None	19.8	18.50-24.99	MALE	VD	1	14.7914	Healthy	29	65.6953
M23588MO1	Infant_fecal	1	23588	No	No			No		No	No				No	No	Yes	Kumbuka	less than 1 week	28.98	25.00 - 29.99	MALE	VD	1	26.9091	Excess	25	73.2855
M23619MO1	Infant_fecal	1	23619	No	No			No		No	No				No	No	No		None	25.48	25.00 - 29.99	FEMALE	CS	1	19.3231	Excess	33	73.3046
M23625MO1	Infant_fecal	1	23625	Yes	Yes	Culturelle	1-3 weeks	No		No	No				Yes	No	Yes	Energique	2-4 months	26.16	25.00 - 29.99	MALE	VD	1	18.7816	Excess	34	70.1066
M23670MO1	Infant_fecal	1	23670	No	No			No		No	No				No	No	No		None	25.99	25.00 - 29.99	FEMALE	VD	1	16.1025	Excess	31	74.8339
M23690MO1	Infant_fecal	1	23690	No	No			No		No	No				No	Yes	No		None	30.46	>= 30	FEMALE	VD	1	18.5973	Excess	29	51.5574
M23693MO1	Infant_fecal	1	23693	No	No			No		No	No				No	No	No		None	26.28	25.00 - 29.99	MALE	VD	1	9.07469	Healthy	36	71.7575
M23705MO1	Infant_fecal	1	23705	Yes	No			No		No	No				No		NA		None	28.08	25.00 - 29.99	FEMALE	VD	1	13.6078	Excess	25	71.4318
M23772MO1	Infant_fecal	1	23772	No	No			No		No	No				No	No	No		None	26.08	25.00 - 29.99	FEMALE	VD	1	13.2534	Excess	26	64.3522
M23773MO1	Infant_fecal	1	23773	No	No			No		No	No				No	No	No		None	32.81	>= 30	FEMALE	VD	1	4.08234	Insufficient	26	47.0631
M23788MO1	Infant_fecal	1	23788	No	No			No		No	No				No	No	No		None	24.96	25.00 - 29.99	FEMALE	CS	1	9.09454	Healthy	28	61.5934
M23802MO1	Infant_fecal	1	23802	No	No			No		No	No				No	No	No		None	20.94	18.50-24.99	FEMALE	VD	1	9.70831	Insufficient	28	74.484
M23910MO1	Infant_fecal	1	23910	No	No			No		No	No				Yes	No	Yes	Good belly	2-4 months	18.75	18.50-24.99	FEMALE	VD	1	16.3293	Excess	31	36.2958
M23912MO1	Infant_fecal	1	23912	No	No			No		Yes	No				No	No	No		None	26.88	25.00 - 29.99	FEMALE	CS	1	14.8835	Excess	34	65.7119
M23922MO1	Infant_fecal	1	23922	No	No			No		No	No				No	No	No		None	24.05	18.50-24.99	FEMALE	CS	1	13.6078	Healthy	35	54.8027
M23927MO1	Infant_fecal	1	23927	No	No			No		No	No				No	No	No		None	30.23	>= 30	MALE	VD	1	18.5973	Excess	32	75.0171
M23962MO1	Infant_fecal	1	23962	No	No			No		No	No				No	No	No		None	25.83	25.00 - 29.99	MALE	VD	0	8.85924	Healthy	31	64.6205
M23971MO1	Infant_fecal	1	23971	No	Yes	Store brand	1-3 weeks	No	Yes	No	No				No	No	No		None	26.7	25.00 - 29.99	FEMALE	VD	1	5.89671	Insufficient	34	58.9079
M23978MO1	Infant_fecal	1	23978	Yes	No			No		Yes	No				No	No	Yes	PB8	2-4 months	25.62	25.00 - 29.99	MALE	VD	1	12.247	Excess	37	56.4863
M23989MO1	Infant_fecal	1	23989	No	No			No		No	No				No	No	No		None	20.03	18.50-24.99	MALE	VD	1	15.391	Healthy	31	68.1086
M23993MO1	Infant_fecal	1	23493	No	No			No		No	No				No	No	Yes		4-6 months	32.88	>= 30	MALE	VD	0	9.66153	Excess	28	64.2269
M23995MO1	Infant_fecal	1	23995	No	Yes	40 billion quantity from Mississippi Market - not sure name	more than 6 months	Yes		No	Yes	40 billion quantity from Mississippi Market	1	1-2 months	No	Yes	No		None	22.69	18.50-24.99	FEMALE	VD	1	11.9777	Healthy	36	63.0763
M24017MO1	Infant_fecal	1	24017	Yes	No			No		No	No				No	No	No		None	34.25	>= 30	FEMALE	VD	0	1.36078	Insufficient	22	63.7909
M24057MO1	Infant_fecal	1	24057	No	No			No		Yes	No				No	No	No		None	39.89	>= 30	MALE	VD	1	-0.425243	Insufficient	40	80.0009
M24060MO1	Infant_fecal	1	24060	Yes	Yes	Trubiotics	more than 6 months	No		Yes	Yes	Trubiotics	1	1-2 months	No	No	No		None	26.77	25.00 - 29.99	FEMALE	UNKNOWN	1	NA	NA	34	76.39
M24087MO1	Infant_fecal	1	24087	No	No			No		No	No				No	No	No		None	31.02	>= 30	MALE	VD	1	8.16467	Healthy	32	56.2931
M24123MO1	Infant_fecal	1	24123	No	No			No		No	No				No	No	No		None	25.93	25.00 - 29.99	FEMALE	CS	1	18.1437	Excess	36	72.221
M24163MO1	Infant_fecal	1	24163	No	No			No		No	No				No	No	No		None	29.17	25.00 - 29.99	FEMALE	VD	0	9.61617	Healthy	33	73.3463
M24237MO1	Infant_fecal	1	24237	No	No			No		No	No				No	No	No		None	27.05	25.00 - 29.99	MALE	CS	1	17.2422	Excess	39	82.4948
M24239MO1	Infant_fecal	1	24239	No	No			No		No	No				No	No	No		None	23.12	18.50-24.99	FEMALE	VD	1	13.0663	Healthy	34	61.1231
M24250MO1	Infant_fecal	1	24250	Yes	No			No		No	No				No	No	No		None	20.3	18.50-24.99	FEMALE	VD	0	14.9686	Healthy	30	72.4707
M24262MO1	Infant_fecal	1	24262	No	No			No		No	No				No	No	No		None	19.38	18.50-24.99	FEMALE	CS	1	11.5213	Healthy	32	60.9949
M24326MO1	Infant_fecal	1	24326	No	No			No		Yes	No				No	No	No		None	21	18.50-24.99	MALE	VD	0	25.6734	Excess	26	65.1969
M24358MO1	Infant_fecal	1	24358	No	No			No		No					No	No	No		None	21.63	18.50-24.99	MALE	VD	1	12.7006	Healthy	29
M24377MO1	Infant_fecal	1	24377	No	No			No		Yes	No				No	No	No		None	19.73	18.50-24.99	MALE	VD	1	15.0635	Healthy	33	71.4207
M24378MO1	Infant_fecal	1	24378	No	No			No		No	No				No	No	No		None	32.54	>= 30	FEMALE	CS	1	7.44743	Healthy	38	60.3817
M24382MO1	Infant_fecal	1	24382	No	Yes	Part of the prenatal vitamin	more than 6 months	No		Yes	Yes	Part of the prenatal	1	more than 6 months	No	Yes	No		None	28.1	25.00 - 29.99	FEMALE	VD	1	19.8787	Excess	30	62.6231
M24396MO1	Infant_fecal	1	24396	No	No			No		Yes	No				No	No	No		None	24.4	18.50-24.99	FEMALE	VD	1	13.0691	Healthy	40	52.3675
M24405MO1	Infant_fecal	1	24405	No	No			No		Yes	No				No	Yes	No		None	33.18	>= 30	MALE	VD	1	38.1018	Excess	28	51.357
M2440MO1	Infant_fecal	1	24440	No	No			No		No	No				No	No	No		None	23.26	18.50-24.99	MALE	CS	1	25.8548	Excess	33	60.885
M24416MO1	Infant_fecal	1	24416	Yes	No			No		Yes	No				No	No	No		None	28.18	25.00 - 29.99	MALE	VD	1	19.3344	Excess	32	76.0319
M24429MO1	Infant_fecal	1	24429	No	Yes	Sams club brand	4-6 months	No		Yes	Yes	Sams club brand and kumbucha	1	4-6 months	No	No	Yes		2-4 months	27.7	25.00 - 29.99	FEMALE	VD	0	9.80895	Healthy	33	58.4147
M24430MO1	Infant_fecal	1	24430	No	No			No		No	No				No	No	Yes	Up 4	2-4 months	26.12	25.00 - 29.99	FEMALE	VD	1	4.63515	Insufficient	33	72.1289
M24466MO1	Infant_fecal	1	24466	No	No			No		No	No				No	No	No		None	20.98	18.50-24.99	MALE	VD	1	12.247	Healthy	23	66.8424
M24482MO1	Infant_fecal	1	24482	No	No			No		No	Yes	Superbiotic for breastfeeding 10 billion parts	1	1-3 weeks	No	Yes	No		None	26.96	25.00 - 29.99	FEMALE	VD	1	20.9214	Excess	32	69.338
M24483MO1	Infant_fecal	1	24483	Yes	No			No		No	No				No	No	No		None	30.14	>= 30	MALE	VD	1	16.8737	Excess	33	68.2036
M24492MO1	Infant_fecal	1	24492	No	No			No		Yes	Yes	Natures Bounty Acidophilus Probiotic	1	1-3 weeks	No	No	Yes		2-4 months	21.34	18.50-24.99	MALE	VD	1	14.7914	Healthy	30	78.1276
M24527MO1	Infant_fecal	1	24527	No	No			No		No	No				No	No	No		None	22.65	18.50-24.99	FEMALE	CS	1	13.2449	Healthy	34	71.7799
M24539MO1	Infant_fecal	1	24539	No	Yes		1-2 months	No		No	No				No	No	No		None	26.04	25.00 - 29.99	MALE	VD	1	13.7921	Excess	28	70.7997
M24542MO1	Infant_fecal	1	24542	Yes	No			No		No	No				No	No	No		None	19.1	18.50-24.99	FEMALE	VD	1	13.6999	Healthy	36	77.0835
M24572MO1	Infant_fecal	1	24572	No	No			No	Yes	No	No				No	No	No		None	21.29	18.50-24.99	MALE	VD	1	11.7069	Healthy	35	65.5088
M24575MO1	Infant_fecal	1	24575	No	No			No		No	No				No	No	No		None	22.91	18.50-24.99	MALE	CS	1	12.1336	Healthy	31	74.6221
M24590MO1	Infant_fecal	1	24590	No	Yes	Ultimate Flora (Lactobacill etc.)	2-4 months	No		No	No				No	Yes	Yes	Womens health	2-4 months	31.45	>= 30	MALE	CS	1	12.247	Excess	33	54.1382
M24607MO1	Infant_fecal	1	24607	No	No			Yes		No	No				No	No	No		None	33.83	>= 30	MALE	VD	1	9.07186	Healthy	32	51.7215
M24676MO1	Infant_fecal	1	24676	No	No			No		No	No				No		NA		None	27.12	25.00 - 29.99	MALE	VD	1	11.7934	Excess	35	67.1818
M24690MO1	Infant_fecal	1	24690	No	No			No		No	No				No	No	No		None	21.59	18.50-24.99	FEMALE	VD	1	12.3009	Healthy	37	68.5525
M24714MO1	Infant_fecal	1	24714	No	No			No		No	No				No	No	No		None	27.61	25.00 - 29.99	MALE	VD	1	18.4159	Excess	27	61.8617
M24719MO1	Infant_fecal	1	24719	Yes	No			No		No	No				No	No	No		None	19.39	18.50-24.99	FEMALE	VD	1	13.9749	Healthy	28	55.7888
M24731MO1	Infant_fecal	1	24731	No	No			No		No	No				No	Yes	No		None	30.18	>= 30	FEMALE	VD	1	11.2604	Excess	34	58.8375
M24734MO1	Infant_fecal	1	24734	Yes	No			No		Yes	Yes	Florastor	1	1-3 weeks	No	Yes	Yes	Renew life	1-2 months	25.76	25.00 - 29.99	MALE	VD	0	12.4284	Excess	26	65.2656
M24754MO1	Infant_fecal	1	24754	No	No			No		Yes	No				No	Yes	No		None	20.56	18.50-24.99	FEMALE	VD	1	16.7829	Excess	27	67.8861
M24835MO1	Infant_fecal	1	24835	Yes	No			No		No	No				No	No	No		None	20.34	18.50-24.99	FEMALE	VD	1	14.9742	Healthy	26	44.5064
M24885MO1	Infant_fecal	1	24885	Yes	No			No		No	No				No	No	No		None	25.06	25.00 - 29.99	FEMALE	CS	1	12.247	Excess	27	63.3799
M24888MO1	Infant_fecal	1	24888	Yes	No			No		No	No				No	No	No		None	28.62	25.00 - 29.99	FEMALE	VD	1	11.4305	Excess	32	62.4621
M25003MO1	Infant_fecal	1	25003	No	No			No		No	No				No	No	No		None	30.02	>= 30	MALE	VD	1	9.52545	Excess	32	69.847
M25027MO1	Infant_fecal	1	25027	No	No			No		No	No				No	No	No		None	30.05	>= 30	FEMALE	VD	1	5.89671	Healthy	23	66.383
M25069MO1	Infant_fecal	1	25069	No	No			No		Yes	No				No	No	No		None	29.76	25.00 - 29.99	MALE	CS	0	1.46	Insufficient	35	64.7021
M25142MO1	Infant_fecal	1	25142	No	No			No		No	No				No	No	No		None	27.46	25.00 - 29.99	MALE	VD	0	10.8862	Healthy	33	79.8688
M25154MO1	Infant_fecal	1	25154	No	No			No		No	No				No	Yes	No		None	22.38	18.50-24.99	MALE	VD	1	10.1605	Insufficient	29	69.7251
M25159MO1	Infant_fecal	1	25159	No	No			No		Yes	No				No	No	No		None	22.68	18.50-24.99	MALE	VD	1	11.0677	Insufficient	31	75.8337
M25183MO1	Infant_fecal	1	25183	No	No			No		No	No				No	No	No		None			MALE	VD	1	NA	NA	29	59.2548
M25188MO1	Infant_fecal	1	25188	No	No			No		No	No				No	No	Yes	Chia seeds with probiotics	1-2 months	33.57	>= 30	MALE	VD	1	NA	NA	28	41.6063
M25237MO1	Infant_fecal	1	25237	Yes	No			No		Yes	No				No	No	No		None	25.06	25.00 - 29.99	MALE	CS	0	17.236	Excess	23	57.7417
M25244MO1	Infant_fecal	1	25244	No	No			No		No	No				No	No	No		None	21.33	18.50-24.99	FEMALE	UNKNOWN	0	21.7725	Excess	28
M25262MO1	Infant_fecal	1	25262	No	No			No		No	No				No	No	Yes	Prenatal	more than 6 months	18.64	18.50-24.99	MALE	VD	1	15.6943	Healthy	23	66.1371
M30001MO1	Infant_fecal	1	30001	No	Yes	Gummies	more than 6 months	No		No	Yes	Gummies	1	more than 6 months	No	No	No		None	34.25	>= 30	MALE	CS	1	12.069	Excess	42	62.7828
M30004MO1	Infant_fecal	1	30004	No	No			No		No	No				No	Yes	No		None	28.9	25.00 - 29.99	MALE	VD	1	9.5	Healthy		47.3195
M30007MO1	Infant_fecal	1	30007	No	No			No		Yes	No				No	Yes	No		None	30.11	>= 30	FEMALE	UNKNOWN	0	NA	NA	25	65.6558
M30009MO1	Infant_fecal	1	30009	No	No			No		No	No				Yes	No	No		None	28.24	25.00 - 29.99	MALE	VD	1	NA	NA	34	63.8976
M40027MO1	Infant_fecal	1	40027	No	No			No		No	No				No	No	No		None	28.89	25.00 - 29.99	MALE	VD	1	-1.38	Insufficient	32	59.6685
M21864MO6	Infant_fecal	6	21864	No	No			No		No	No				No	Yes	No		None	20.44	18.50-24.99	FEMALE	VD	1	14.515	Healthy	33	61.7201
M21900MO6	Infant_fecal	6	21900	No	No			No		No	No				No	No	Yes	Natures bounty	4-6 months	26.85	25.00 - 29.99	FEMALE	VD	1	24.3154	Excess	28	58.2014
M21909MO6	Infant_fecal	6	21909	No	Yes	Promom	1-3 weeks	No		No	No				No	Yes	Yes	For moms	2-4 months	25.26	25.00 - 29.99	MALE	VD	1	18.9659	Excess	31	57.4367
M21942MO6	Infant_fecal	6	21942	Yes	No			No			No				No	No	No		None	20.09	18.50-24.99	FEMALE	VD	1	11.8856	Healthy	27	74.2187
M21950MO6	Infant_fecal	6	21950	Yes	No			No		Yes	No				No	No	No		None	33.09	>= 30	MALE	VD	1	13.6078	Excess	29	70.2198
M21954MO6	Infant_fecal	6	21954	No	Yes	Floragen	more than 6 months	No		No	Yes	Floragen	1	more than 6 months	No	No	Yes	Floragen 3	4-6 months	28.62	25.00 - 29.99	FEMALE	VD	1	5.27018	Insufficient	38	62.3692
M21969MO6	Infant_fecal	6	21969	No	No			No		Yes	No				No	No	No		None	21.97	18.50-24.99	FEMALE	VD	1	12.247	Healthy	26	68.3758
M21978MO6	Infant_fecal	6	21978	No	Yes		1-3 weeks	No		Yes	No				No		NA		None	21.08	18.50-24.99	FEMALE	VD	1	23.6861	Excess	29	60.7075
M21983MO6	Infant_fecal	6	21983	Yes	Yes	Walgreens brand	1-3 weeks	No		Yes	Yes	Kefir	1	1-3 weeks	No	No	No		None	20.29	18.50-24.99	FEMALE	VD	1	11.6148	Healthy	28	59.6534
M21991MO6	Infant_fecal	6	21991	Yes	No			No		No	No				No	No	No		None	26.95	25.00 - 29.99	FEMALE	VD	1	11.4305	Excess	37	64.8791
M22014MO6	Infant_fecal	6	22014	No	No			No		No	No				No	No	No		None	27.02	25.00 - 29.99	FEMALE	CS	1	7.71108	Healthy	32	63.0478
M22025MO6	Infant_fecal	6	22025	Yes	Yes	In prenatal	more than 6 months	No		Yes	Yes	In prenatal	1	more than 6 months	No	No	No		None	32.24	>= 30	FEMALE	VD	1	8.70898	Healthy	29	56.9801
M22049MO6	Infant_fecal	6	22049	No	No			No		No	No				No	Yes	Yes		1-3 weeks	24.66	18.50-24.99	FEMALE	VD	1	16.2386	Excess	31	59.0024
M22098MO6	Infant_fecal	6	22098	No	Yes	Costco kind	more than 6 months	No		No	Yes	Costco kind	1	more than 6 months	No	No	Yes	Costco brand	more than 6 months	22	18.50-24.99	FEMALE	VD	1	17.6037	Excess	25	75.8534
M22114MO6	Infant_fecal	6	22114	No	Yes	Nature made prenatal + probiotic	more than 6 months	No		No	No				No	No	No		None	35.07	>= 30	MALE	CS	0	19.9581	Excess	38	60.9117
M22200MO6	Infant_fecal	6	22200	No	No			No		No	No				No	No	No		None	31.97	>= 30	MALE	VD	1	14.6284	Excess	32	70.3325
M22239MO6	Infant_fecal	6	22239	No	No			No		No	No				No	Yes	Yes	Walgreens	less than 1 week	29.19	25.00 - 29.99	MALE	VD	1	23.8278	Excess	32	68.196
M22254MO6	Infant_fecal	6	22254	Yes	No			No		No	No				No	Yes	Yes	Culturelle	1-3 weeks	24.59	18.50-24.99	MALE	VD	1	14.7871	Healthy	30	67.2874
M22281MO6	Infant_fecal	6	22281	No	Yes	Kefir	1-2 months	No		No	No				No	No	Yes	Accuflora	1-3 weeks	28.9	25.00 - 29.99	MALE	VD	1	7.52964	Healthy	39	79.6215
M22310MO6	Infant_fecal	6	22310	No	No			No		No	No				Yes	No	No		None	34.1	>= 30	MALE	VD	1	9.97904	Excess	27	48.3393
M22312MO6	Infant_fecal	6	22312	No	No			No		No	No				No	No	No		None	20.19	18.50-24.99	FEMALE	VD	1	20.8653	Excess	33	67.58
M22368MO6	Infant_fecal	6	22368	No	No			No		No	No				No	No	No		None	25.96	25.00 - 29.99	FEMALE	VD	1	24.5507	Excess	29	82.6177
M22410MO6	Infant_fecal	6	22410	No	No			No		No	No				No		NA		None	27.11	25.00 - 29.99	MALE	CS	1	21.1403	Excess	36	64.2761
M22498MO6	Infant_fecal	6	22498	No	No			No		No	No				No	No	Yes		1-3 weeks	20.72	18.50-24.99	MALE	VD	1	15.7057	Healthy	32	68.7835
M22507MO6	Infant_fecal	6	22507	No	No			No		No	No				No	Yes	No		None	28.67	25.00 - 29.99	MALE	UNKNOWN	1	13.6078	Excess	25	73.7683
M22582MO6	Infant_fecal	6	22582	No	No			No		Yes	No				No	No	No		None	28.16	25.00 - 29.99	MALE	VD	1	19.2777	Excess	34	73.2379
M22600MO6	Infant_fecal	6	22600	No	No			No		No	No				No	No	No		None	28.96	25.00 - 29.99	FEMALE	VD	1	14.0642	Excess	34	66.3732
M22620MO6	Infant_fecal	6	22620	No	No			No		No	No				No	No	No		None	31.44	>= 30	FEMALE	VD	1	13.6078	Excess	26	47.1241
M22631MO6	Infant_fecal	6	22631	No	No			No		No	No				No		NA		None	38.36	>= 30	MALE	CS	1	13.1542	Excess	37	71.0458
M22671MO6	Infant_fecal	6	22671	No	No			No		No	No				No	No	No		None	34.28	>= 30	FEMALE	CS	1	16.3293	Excess	34	61.918
M22678MO6	Infant_fecal	6	22678	Yes	No			No		No	No				No	No	No		None	26.45	25.00 - 29.99	MALE	VD	1	8.2639	Healthy	38	65.0897
M22726MO6	Infant_fecal	6	22726	Yes	No			No		No	No				No	No	No		None	35.4	>= 30	FEMALE	VD	1	19.7171	Excess	38	70.0907
M22751MO6	Infant_fecal	6	22751	No	No			No		Yes	No				No	No	No		None	25.23	25.00 - 29.99	FEMALE	VD	0	11.2548	Healthy	34	60.2898
M22777MO6	Infant_fecal	6	22777	No	No			No		No	No				No	No	No		None	20.88	18.50-24.99	FEMALE	VD	1	9.26464	Insufficient	30	69.026
M22784MO6	Infant_fecal	6	22784	No	Yes		less than 1 week	No		Yes	No				No	Yes	Yes	Advocare	more than 6 months	35.83	>= 30	FEMALE	VD	1	15.4222	Excess	34	78.0985
M22799MO6	Infant_fecal	6	22799	No	No			No		No	No				No		NA		None	28.17	25.00 - 29.99	MALE	VD	0	4.81942	Insufficient	30	63.771
M22800MO6	Infant_fecal	6	22800	Yes	No			No		No	No				No	No	No		None	25.46	25.00 - 29.99	FEMALE	VD	0	20.8653	Excess	27	62.1841
M22976MO6	Infant_fecal	6	22976	No	No			No		No	No				No	No	No		None	19.94	18.50-24.99	FEMALE	VD	1	10.9784	Insufficient	34	89.0406
M22999MO6	Infant_fecal	6	22999	Yes	No			No		No	No				No	No	No		None	31.05	>= 30	MALE	VD	1	1.17934	Insufficient	33	63.2503
M23002MO6	Infant_fecal	6	23002	No	Yes	Kefir	1-3 weeks	No		No	No				No	No	No		None	33.96	>= 30	FEMALE	VD	1	14.8835	Excess	26	54.9442
M23041MO6	Infant_fecal	6	23041	No	No			No		No	No				No	No	No		None	30.31	>= 30	FEMALE	VD	1	12.162	Excess	31	71.3765
M23054MO6	Infant_fecal	6	23054	Yes	No			No		No	No				No	Yes	No		None	30.62	>= 30	MALE	CS	0	11.1697	Excess	28	81.288
M23090MO6	Infant_fecal	6	23090	No	No			No		No	No				No	No	Yes	Costco	1-2 months	30.11	>= 30	FEMALE	VD	1	6.25958	Healthy	29	73.7998
M23111MO6	Infant_fecal	6	23111	No	No			No		No	No				No	No	No		None	31.43	>= 30	MALE	CS	1	14.0614	Excess	31	67.1571
M23113MO6	Infant_fecal	6	23113	No	No			No		No	No				No	No	No		None	26.79	25.00 - 29.99	FEMALE	VD	0	17.2932	Excess	30	65.8959
M23148MO6	Infant_fecal	6	23148	No	Yes	Nature Made	more than 6 months	Yes		No	Yes	Nature Made	1	more than 6 months	No	No	Yes	Nature made	1-2 months	21.91	18.50-24.99	MALE	VD	1	22.3253	Excess	30	76.3382
M23203MO6	Infant_fecal	6	23203	No	No			No		Yes	No				No	No	No		None	24.82	18.50-24.99	MALE	CS	1	4.44521	Insufficient	28	62.9576
M23243MO6	Infant_fecal	6	23243	No	No			Yes	Yes	No	No				No	No	Yes	Culturelle	1-3 weeks	26.81	25.00 - 29.99	MALE	VD	1	10.3759	Healthy	31	74.1317
M23252MO6	Infant_fecal	6	23252	No	No			No		No	No				No		NA		None	20.58	18.50-24.99	FEMALE	VD	1	10.8876	Insufficient	29	68.0314
M23269MO6	Infant_fecal	6	23269	No	No			No		No	No				No	No	No		None	23.39	18.50-24.99	FEMALE	VD	1	20.8766	Excess	29	54.7735
M23278MO6	Infant_fecal	6	23278	Yes	No			No		No	No				No	No	No		None	34.55	>= 30	FEMALE	VD	1	15.6971	Excess	34	70.2853
M23315MO6	Infant_fecal	6	23315	No	No			No		No	No				No	No	No		None	29.19	25.00 - 29.99	FEMALE	VD	1	11.1584	Healthy	36	57.5116
M23361MO6	Infant_fecal	6	23361	No	No			No		No	No				No	No	Yes	Do not know	4-6 months	30.65	>= 30	FEMALE	VD	1	16.8822	Excess	32	62.0353
M23373MO6	Infant_fecal	6	23373	Yes	No			No		No	No				No	No	No		None	26.36	25.00 - 29.99	MALE	CS	0	15.8758	Excess	29	71.5957
M23378MO6	Infant_fecal	6	23378	Yes	No			No		No	No				No	No	No		None	23.3	18.50-24.99	MALE	VD	0	6.08098	Insufficient	28	62.8238
M23405MO6	Infant_fecal	6	23405	No	Yes		more than 6 months	No		No	Yes	25 billion - do not remember the name	1	more than 6 months	No	No	Yes	30 billion	more than 6 months	22.78	18.50-24.99	FEMALE	VD	1	7.08739	Insufficient	33	64.9029
M23431MO6	Infant_fecal	6	23431	No	No			No		No	No				No	No	No		None	23.87	18.50-24.99	FEMALE	VD	1	9.88833	Insufficient	37	75.4114
M23468MO6	Infant_fecal	6	23468	No	No			No		Yes	No				No	No	No		None	20.3	18.50-24.99	FEMALE	VD	1	10.4326	Insufficient	31	55.4616
M23472MO6	Infant_fecal	6	23472	No	No			No		No	No				No	No	No		None	27	25.00 - 29.99	MALE	VD	1	13.1542	Excess	32	67.6555
M23477MO6	Infant_fecal	6	23477	Yes	No			No		No	No				Yes	Yes	No		None	20.21	18.50-24.99	FEMALE	VD	1	13.5171	Healthy	31	68.904
M23493MO6	Infant_fecal	6	23493	No	No			No		No	No				No	No	No		None	32.88	>= 30	MALE	VD	1	9.66153	Excess	28	64.2269
M23496MO6	Infant_fecal	6	23496	No	No			No		No	No				No	No	No		None	24.61	18.50-24.99	MALE	VD	1	17.5994	Excess	37	79.2545
M23497MO6	Infant_fecal	6	23497	No	No			No		No	No				No	No	No		None	30.42	>= 30	FEMALE	VD	1	-3.62591	Insufficient	38	61.3102
M23515MO6	Infant_fecal	6	23515	Yes	Yes	Refrigerated one from the coop		No		Yes	No				No	No	Yes	50 billion	2-4 months	24.46	18.50-24.99	FEMALE	VD	1	21.3189	Excess	35	69.7264
M23521MO6	Infant_fecal	6	23521	No	No			No		No	No				No	No	No		None	27.22	25.00 - 29.99	MALE	VD	0	15.857	Excess	24	56.1932
M23537MO6	Infant_fecal	6	23537	Yes	No			No		No	No				No	No	No		None	23.99	18.50-24.99	MALE	VD	0	7.80322	Insufficient	31	60.6503
M23557MO6	Infant_fecal	6	23557	Yes	Yes	refrigerated kind from the co-op		No		Yes	Yes		1	less than 1 week	No	No	Yes	50 billion parts	more than 6 months	20.1	18.50-24.99	MALE	VD	1	17.5087	Excess	29	80.8298
M23586MO6	Infant_fecal	6	23586	No	No			No		No	No				No	No	No		None	19.8	18.50-24.99	MALE	VD	1	14.7914	Healthy	29	65.6953
M23588MO6	Infant_fecal	6	23588	No	No			No		No	No				No	No	Yes	Kumbuka	less than 1 week	28.98	25.00 - 29.99	MALE	VD	1	26.9091	Excess	25	73.2855
M23619MO6	Infant_fecal	6	23619	No	No			No		No	No				No	No	No		None	25.48	25.00 - 29.99	FEMALE	CS	1	19.3231	Excess	33	73.3046
M23625MO6	Infant_fecal	6	23625	Yes	Yes	Culturelle	1-3 weeks	No		No	No				Yes	No	Yes	Energique	2-4 months	26.16	25.00 - 29.99	MALE	VD	1	18.7816	Excess	34	70.1066
M23670MO6	Infant_fecal	6	23670	No	No			No		No	No				No	No	No		None	25.99	25.00 - 29.99	FEMALE	VD	1	16.1025	Excess	31	74.8339
M23690MO6	Infant_fecal	6	23690	No	No			No		No	No				No	Yes	No		None	30.46	>= 30	FEMALE	VD	1	18.5973	Excess	29	51.5574
M23693MO6	Infant_fecal	6	23693	No	No			No		No	No				No	No	No		None	26.28	25.00 - 29.99	MALE	VD	1	9.07469	Healthy	36	71.7575
M23705MO6	Infant_fecal	6	23705	Yes	No			No		No	No				No		NA		None	28.08	25.00 - 29.99	FEMALE	VD	1	13.6078	Excess	25	71.4318
M23772MO6	Infant_fecal	6	23772	No	No			No		No	No				No	No	No		None	26.08	25.00 - 29.99	FEMALE	VD	1	13.2534	Excess	26	64.3522
M23773MO6	Infant_fecal	6	23773	No	No			No		No	No				No	No	No		None	32.81	>= 30	FEMALE	VD	1	4.08234	Insufficient	26	47.0631
M23788MO6	Infant_fecal	6	23788	No	No			No		No	No				No	No	No		None	24.96	25.00 - 29.99	FEMALE	CS	1	9.09454	Healthy	28	61.5934
M23802MO6	Infant_fecal	6	23802	No	No			No		No	No				No	No	No		None	20.94	18.50-24.99	FEMALE	VD	1	9.70831	Insufficient	28	74.484
M23910MO6	Infant_fecal	6	23910	No	No			No		No	No				Yes	No	Yes	Good belly	2-4 months	18.75	18.50-24.99	FEMALE	VD	1	16.3293	Excess	31	65.7119
M23912MO6	Infant_fecal	6	23912	No	No			No		Yes	No				No	No	No		None	26.88	25.00 - 29.99	FEMALE	CS	1	14.8835	Excess	34	54.8027
M23922MO6	Infant_fecal	6	23922	No	No			No		No	No				No	No	No		None	24.05	18.50-24.99	FEMALE	CS	1	13.6078	Healthy	35	75.0171
M23927MO6	Infant_fecal	6	23927	No	No			No		No	No				No	No	No		None	30.23	>= 30	MALE	VD	1	18.5973	Excess	32	64.6205
M23962MO6	Infant_fecal	6	23962	No	No			No		No	No				No	No	No		None	25.83	25.00 - 29.99	MALE	VD	0	8.85924	Healthy	31	58.9079
M23971MO6	Infant_fecal	6	23971	No	Yes	Store brand	1-3 weeks	No	Yes	No	No				No	No	No		None	26.7	25.00 - 29.99	FEMALE	VD	1	5.89671	Insufficient	34	56.4863
M23978MO6	Infant_fecal	6	23978	Yes	No			No		Yes	No				No	No	Yes	PB8	2-4 months	25.62	25.00 - 29.99	MALE	VD	1	12.247	Excess	37	68.1086
M23989MO6	Infant_fecal	6	23989	No	No			No		No	No				No	No	No		None	20.03	18.50-24.99	MALE	VD	1	15.391	Healthy	31	51.7593
M23995MO6	Infant_fecal	6	23995	No	Yes	40 billion quantity from Mississippi Market - not sure name	more than 6 months	Yes		No	Yes	40 billion quantity from Mississippi Market	1	1-2 months	No	No	Yes		4-6 months	22.69	18.50-24.99	FEMALE	VD	1	11.9777	Healthy	36	63.0763
M24057MO6	Infant_fecal	6	24057	No	No			No		Yes	No				No	No	No		None	39.89	>= 30	MALE	VD	1	-0.425243	Insufficient	40	80.0009
M24060MO6	Infant_fecal	6	24060	Yes	Yes	Trubiotics	more than 6 months	No		Yes	Yes	Trubiotics	1	1-2 months	No	No	No		None	26.77	25.00 - 29.99	FEMALE	UNKNOWN	1	NA	NA	34	76.39
M24087MO6	Infant_fecal	6	24087	No	No			No		No	No				No	No	No		None	31.02	>= 30	MALE	VD	1	8.16467	Healthy	32	56.2931
M24123MO6	Infant_fecal	6	24123	No	No			No		No	No				No	No	No		None	25.93	25.00 - 29.99	FEMALE	CS	1	18.1437	Excess	36	72.221
M24163MO6	Infant_fecal	6	24163	No	No			No		No	No				No	No	No		None	29.17	25.00 - 29.99	FEMALE	VD	0	9.61617	Healthy	33	73.3463
M24181MO6	Infant_fecal	6	24181	Yes	No			No		No	No				No	No	No		None	21.85	18.50-24.99	FEMALE	VD	0	9.25613	Insufficient	23	73.9251
M24237MO6	Infant_fecal	6	24237	No	No			No		No	No				No	No	No		None	27.05	25.00 - 29.99	MALE	CS	1	17.2422	Excess	39	82.4948
M24239MO6	Infant_fecal	6	24239	No	No			No		No	No				No	No	No		None	23.12	18.50-24.99	FEMALE	VD	1	13.0663	Healthy	34	61.1231
M24250MO6	Infant_fecal	6	24250	Yes	No			No		No	No				No	No	No		None	20.3	18.50-24.99	FEMALE	VD	0	14.9686	Healthy	30	72.4707
M24262MO6	Infant_fecal	6	24262	No	No			No		No	No				No	No	No		None	19.38	18.50-24.99	FEMALE	CS	1	11.5213	Healthy	32	60.9949
M24326MO6	Infant_fecal	6	24326	No	No			No		Yes	No				No	No	No		None	21	18.50-24.99	MALE	VD	0	25.6734	Excess	26	65.1969
M24358MO6	Infant_fecal	6	24358	No	No			No		No	NA				No	No	No		None	21.63	18.50-24.99	MALE	VD	1	12.7006	Healthy	29
M24377MO6	Infant_fecal	6	24377	No	No			No		Yes	No				No	No	No		None	19.73	18.50-24.99	MALE	VD	1	15.0635	Healthy	33	71.4207
M24378MO6	Infant_fecal	6	24378	No	No			No		No	No				No	No	No		None	32.54	>= 30	FEMALE	CS	1	7.44743	Healthy	38	60.3817
M24382MO6	Infant_fecal	6	24382	No	Yes	Part of the prenatal vitamin	more than 6 months	No		Yes	Yes	Part of the prenatal	1	more than 6 months	No	Yes	No		None	28.1	25.00 - 29.99	FEMALE	VD	1	19.8787	Excess	30	62.6231
M24396MO6	Infant_fecal	6	24396	No	No			No		Yes	No				No	No	No		None	24.4	18.50-24.99	FEMALE	VD	1	13.0691	Healthy	40	52.3675
M24405MO6	Infant_fecal	6	24405	No	No			No		Yes	No				No	Yes	No		None	33.18	>= 30	MALE	VD	1	38.1018	Excess	28	51.357
M24416MO6	Infant_fecal	6	24416	Yes	No			No		Yes	No				No	No	No		None	28.18	25.00 - 29.99	MALE	VD	1	19.3344	Excess	32	76.0319
M24429MO6	Infant_fecal	6	24429	No	Yes	Sams club brand	4-6 months	No		Yes	Yes	Sams club brand and kumbucha	1	4-6 months	No	No	Yes		2-4 months	27.7	25.00 - 29.99	FEMALE	VD	0	9.80895	Healthy	33	58.4147
M24430MO6	Infant_fecal	6	24430	No	No			No		No	No				No	No	Yes	Up 4	2-4 months	26.12	25.00 - 29.99	FEMALE	VD	1	4.63515	Insufficient	33	72.1289
M24440MO6	Infant_fecal	6	24440	No	No			No		No	No				No	No	No		None	23.26	18.50-24.99	MALE	CS	1	25.8548	Excess	33	60.885
M24466MO6	Infant_fecal	6	24466	No	No			No		No	No				No	No	No		None	20.98	18.50-24.99	MALE	VD	1	12.247	Healthy	23	66.8424
M24482MO6	Infant_fecal	6	24482	No	No			No		No	Yes	Superbiotic for breastfeeding 10 billion parts	1	1-3 weeks	No	Yes	No		None	26.96	25.00 - 29.99	FEMALE	VD	1	20.9214	Excess	32	69.338
M24492MO6	Infant_fecal	6	24492	No	No			No		Yes	Yes	Natures Bounty Acidophilus Probiotic	1	1-3 weeks	No	No	Yes		2-4 months	21.34	18.50-24.99	MALE	VD	1	14.7914	Healthy	30	78.1276
M24527MO6	Infant_fecal	6	24527	No	No			No		No	No				No	No	No		None	22.65	18.50-24.99	FEMALE	CS	1	13.2449	Healthy	34	71.7799
M24539MO6	Infant_fecal	6	24539	No	Yes		1-2 months	No		No	No				No	No	No		None	26.04	25.00 - 29.99	MALE	VD	1	13.7921	Excess	28	70.7997
M24542MO6	Infant_fecal	6	24542	Yes	No			No		No	No				No	No	No		None	19.1	18.50-24.99	FEMALE	VD	1	13.6999	Healthy	36	77.0835
M24572MO6	Infant_fecal	6	24572	No	No			No	Yes	No	No				No	No	No		None	21.29	18.50-24.99	MALE	VD	1	11.7069	Healthy	35	65.5088
M24575MO6	Infant_fecal	6	24575	No	No			No		No	No				No	No	No		None	22.91	18.50-24.99	MALE	CS	1	12.1336	Healthy	31	74.6221
M24590MO6	Infant_fecal	6	24590	No	Yes	Ultimate Flora (Lactobacill etc.)	2-4 months	No		No	No				No	Yes	Yes	Womens health	2-4 months	31.45	>= 30	MALE	CS	1	12.247	Excess	33	54.1382
M24607MO6	Infant_fecal	6	24607	No	No			Yes		No	No				No	No	No		None	33.83	>= 30	MALE	VD	1	9.07186	Healthy	32	51.7215
M24676MO6	Infant_fecal	6	24676	No	No			No		No	No				No		NA		None	27.12	25.00 - 29.99	MALE	VD	1	11.7934	Excess	35	67.1818
M24690MO6	Infant_fecal	6	24690	No	No			No		No	No				No	No	No		None	21.59	18.50-24.99	FEMALE	VD	1	12.3009	Healthy	37	68.5525
M24714MO6	Infant_fecal	6	24714	No	No			No		No	No				No	No	No		None	27.61	25.00 - 29.99	MALE	VD	1	18.4159	Excess	27	61.8617
M24719MO6	Infant_fecal	6	24719	Yes	No			No		No	No				No	No	No		None	19.39	18.50-24.99	FEMALE	VD	1	13.9749	Healthy	28	55.7888
M24731MO6	Infant_fecal	6	24731	No	No			No		No	No				No	Yes	No		None	30.18	>= 30	FEMALE	VD	1	11.2604	Excess	34	58.8375
M24734MO6	Infant_fecal	6	24734	Yes	No			No		Yes	Yes	Florastor	1	1-3 weeks	No	Yes	Yes	Renew life	1-2 months	25.76	25.00 - 29.99	MALE	VD	0	12.4284	Excess	26	65.2656
M24754MO6	Infant_fecal	6	24754	No	No			No		Yes	No				No	Yes	No		None	20.56	18.50-24.99	FEMALE	VD	1	16.7829	Excess	27	67.8861
M24835MO6	Infant_fecal	6	24835	Yes	No			No		No	No				No	No	No		None	20.34	18.50-24.99	FEMALE	VD	1	14.9742	Healthy	26	44.5064
M24885MO6.JAN	Infant_fecal	6	24885	Yes	No			No		No	No				No	No	No		None	25.06	25.00 - 29.99	FEMALE	CS	1	12.247	Excess	33	68.2036
M24885MO6.MAY	Infant_fecal	6	24885	Yes	No			No		No	No				No	No	No		None	25.06	25.00 - 29.99	FEMALE	CS	1	12.247	Excess	27	63.3799
M24888MO6	Infant_fecal	6	24888	Yes	No			No		No	No				No	No	No		None	28.62	25.00 - 29.99	FEMALE	VD	1	11.4305	Excess	32	62.4621
M24963MO6	Infant_fecal	6	24963	Yes	No			No		Yes	No				No	No	No		None	23.67	18.50-24.99	FEMALE	VD	1	15.8758	Healthy	26	61.2279
M25003MO6	Infant_fecal	6	25003	No	No			No		No	No				No	No	No		None	30.02	>= 30	MALE	VD	1	9.52545	Excess	32	69.847
M25027MO6	Infant_fecal	6	25027	No	No			No		No	No				No	No	No		None	30.05	>= 30	FEMALE	VD	1	5.89671	Healthy	23	66.383
M25069MO6	Infant_fecal	6	25069	No	No			No		Yes	No				No	No	No		None	29.76	25.00 - 29.99	MALE	CS	0	1.46	Insufficient	35	64.7021
M25142MO6	Infant_fecal	6	25142	No	No			No		No	No				No	No	No		None	27.46	25.00 - 29.99	MALE	VD	0	10.8862	Healthy	33	79.8688
M25154MO6	Infant_fecal	6	25154	No	No			No		No	No				No	Yes	No		None	22.38	18.50-24.99	MALE	VD	1	10.1605	Insufficient	29	69.7251
M25159MO6	Infant_fecal	6	25159	No	No			No		Yes	No				No	No	No		None	22.68	18.50-24.99	MALE	VD	1	11.0677	Insufficient	31	75.8337
M25183MO6	Infant_fecal	6	25183	No	No			No		No	No				No	No	No		None			MALE	VD	1	NA	NA	29	59.2548
M25188MO6	Infant_fecal	6	25188	No	No			No		No	No				No	No	Yes	Chia seeds with probiotics	1-2 months	33.57	>= 30	MALE	VD	1	NA	NA	28	41.6063
M25244MO6	Infant_fecal	6	25244	No	No			No		No	No				No	No	No		None	21.33	18.50-24.99	FEMALE	UNKNOWN	0	21.7725	Excess	28
M25262MO6	Infant_fecal	6	25262	No	No			No		No	No				No	No	Yes	Prenatal	more than 6 months	18.64	18.50-24.99	MALE	VD	1	15.6943	Healthy	23	66.1371
M25290MO6	Infant_fecal	6	25290	No	No			No		No	No				No	No	No		None	25.44	25.00 - 29.99	FEMALE	VD	1	17.0608	Excess	30	67.3677
M30001MO6	Infant_fecal	6	30001	No	Yes	Gummies	more than 6 months	No		No	Yes	Gummies	1	more than 6 months	No	No	No		None	34.25	>= 30	MALE	CS	1	12.069	Excess	42	62.7828
M30004MO6	Infant_fecal	6	30004	No	No			No		No	No				No	Yes	No		None	28.9	25.00 - 29.99	MALE	VD	1	9.5	Healthy		47.3195
M30009MO6	Infant_fecal	6	30009	No	No			No		No	No				Yes	No	No		None	28.24	25.00 - 29.99	MALE	VD	1	NA	NA	34	63.8976
M40027MO6	Infant_fecal	6	40027	No	No			No		No	No				No	No	No		None	28.89	25.00 - 29.99	MALE	VD	1	-1.38	Insufficient	32	59.6685
M21864MILK	breastmilk	1	21864	No	No			No		No	No				No	Yes	No		None	20.44	18.50-24.99	FEMALE	VD	1	14.515	Healthy	33	61.7201
M21900MILK	breastmilk	1	21900	No	No			No		No	No				No	No	Yes	Natures bounty	4-6 months	26.85	25.00 - 29.99	FEMALE	VD	1	24.3154	Excess	28	58.2014
M21909MILK	breastmilk	1	21909	No	Yes	Promom	1-3 weeks	No		No	No				No	Yes	Yes	For moms	2-4 months	25.26	25.00 - 29.99	MALE	VD	1	18.9659	Excess	31	57.4367
M21942MILK	breastmilk	1	21942	Yes	No			No			No				No	No	No		None	20.09	18.50-24.99	FEMALE	VD	1	11.8856	Healthy	27	74.2187
M21950MILK	breastmilk	1	21950	Yes	No			No		Yes	No				No	No	No		None	33.09	>= 30	MALE	VD	1	13.6078	Excess	29	70.2198
M21954MILK	breastmilk	1	21954	No	Yes	Floragen	more than 6 months	No		No	Yes	Floragen	1	more than 6 months	No	No	Yes	Floragen 3	4-6 months	28.62	25.00 - 29.99	FEMALE	VD	1	5.27018	Insufficient	38	62.3692
M21969MILK	breastmilk	1	21969	No	No			No		Yes	No				No	No	No		None	21.97	18.50-24.99	FEMALE	VD	1	12.247	Healthy	26	68.3758
M21971MILK	breastmilk	1	21971	No	No			No		No	No				No	No	No		None	25.29	25.00 - 29.99	MALE	VD	1	21.2281	Excess	27	55.2593
M21978MILK	breastmilk	1	21978	No	Yes		1-3 weeks	No		Yes	No				No		NA		None	21.08	18.50-24.99	FEMALE	VD	1	23.6861	Excess	29	60.7075
M21983MILK	breastmilk	1	21983	Yes	Yes	Walgreens brand	1-3 weeks	No		Yes	Yes	Kefir	1	1-3 weeks	No	No	No		None	20.29	18.50-24.99	FEMALE	VD	1	11.6148	Healthy	28	59.6534
M21991MILK	breastmilk	1	21991	Yes	No			No		No	No				No	No	No		None	26.95	25.00 - 29.99	FEMALE	VD	1	11.4305	Excess	37	64.8791
M22014MILK	breastmilk	1	22014	No	No			No		No	No				No	No	No		None	27.02	25.00 - 29.99	FEMALE	CS	1	7.71108	Healthy	32	63.0478
M22025MILK	breastmilk	1	22025	Yes	Yes	In prenatal	more than 6 months	No		Yes	Yes	In prenatal	1	more than 6 months	No	No	No		None	32.24	>= 30	FEMALE	VD	1	8.70898	Healthy	29	56.9801
M22049MILK	breastmilk	1	22049	No	No			No		No	No				No	Yes	Yes		1-3 weeks	24.66	18.50-24.99	FEMALE	VD	1	16.2386	Excess	31	59.0024
M22098MILK	breastmilk	1	22098	No	Yes	Costco kind	more than 6 months	No		No	Yes	Costco kind	1	more than 6 months	No	No	Yes	Costco brand	more than 6 months	22	18.50-24.99	FEMALE	VD	1	17.6037	Excess	25	75.8534
M22114MILK	breastmilk	1	22114	No	Yes	Nature made prenatal + probiotic	more than 6 months	No		No	No				No	No	No		None	35.07	>= 30	MALE	CS	0	19.9581	Excess	38	60.9117
M22200MILK	breastmilk	1	22200	No	No			No		No	No				No	No	No		None	31.97	>= 30	MALE	VD	1	14.6284	Excess	32	70.3325
M22239MILK	breastmilk	1	22239	No	No			No		No	No				No	Yes	Yes	Walgreens	less than 1 week	29.19	25.00 - 29.99	MALE	VD	1	23.8278	Excess	32	68.196
M22254MILK	breastmilk	1	22254	Yes	No			No		No	No				No	Yes	Yes	Culturelle	1-3 weeks	24.59	18.50-24.99	MALE	VD	1	14.7871	Healthy	30	67.2874
M22258MILK	breastmilk	1	22258	No	No			No		No	No				No	No	No		None	20.97	18.50-24.99	MALE	VD	0	16.3293	Excess	34	69.3282
M22281MILK	breastmilk	1	22281	No	Yes	Kefir	1-2 months	No		No	No				No	No	Yes	Accuflora	1-3 weeks	28.9	25.00 - 29.99	MALE	VD	1	7.52964	Healthy	39	79.6215
M22310MILK	breastmilk	1	22310	No	No			No		No	No				Yes	No	No		None	34.1	>= 30	MALE	VD	1	9.97904	Excess	27	48.3393
M22312MILK	breastmilk	1	22312	No	No			No		No	No				No	No	No		None	20.19	18.50-24.99	FEMALE	VD	1	20.8653	Excess	33	67.58
M22368MILK	breastmilk	1	22368	No	No			No		No	No				No	No	No		None	25.96	25.00 - 29.99	FEMALE	VD	1	24.5507	Excess	29	82.6177
M22410MILK	breastmilk	1	22410	No	No			No		No	No				No		NA		None	27.11	25.00 - 29.99	MALE	CS	1	21.1403	Excess	36	64.2761
M22498MILK	breastmilk	1	22498	No	No			No		No	No				No	No	Yes		1-3 weeks	20.72	18.50-24.99	MALE	VD	1	15.7057	Healthy	32	68.7835
M22507MILK	breastmilk	1	22507	No	No			No		No	No				No	Yes	No		None	28.67	25.00 - 29.99	MALE	UNKNOWN	1	13.6078	Excess	25	73.7683
M22582MILK	breastmilk	1	22582	No	No			No		Yes	No				No	No	No		None	28.16	25.00 - 29.99	MALE	VD	1	19.2777	Excess	34	73.2379
M22600MILK	breastmilk	1	22600	No	No			No		No	No				No	No	No		None	28.96	25.00 - 29.99	FEMALE	VD	1	14.0642	Excess	34	66.3732
M22620MILK	breastmilk	1	22620	No	No			No		No	No				No	No	No		None	31.44	>= 30	FEMALE	VD	1	13.6078	Excess	26	47.1241
M22631MILK	breastmilk	1	22631	No	No			No		No	No				No		NA		None	38.36	>= 30	MALE	CS	1	13.1542	Excess	37	71.0458
M22671MILK	breastmilk	1	22671	No	No			No		No	No				No	No	No		None	34.28	>= 30	FEMALE	CS	1	16.3293	Excess	34	61.918
M22678MILK	breastmilk	1	22678	Yes	No			No		No	No				No	No	No		None	26.45	25.00 - 29.99	MALE	VD	1	8.2639	Healthy	38	65.0897
M22726MILK	breastmilk	1	22726	Yes	No			No		No	No				No	No	No		None	35.4	>= 30	FEMALE	VD	1	19.7171	Excess	38	70.0907
M22751MILK	breastmilk	1	22751	No	No			No		Yes	No				No	No	No		None	25.23	25.00 - 29.99	FEMALE	VD	0	11.2548	Healthy	34	60.2898
M22777MILK	breastmilk	1	22777	No	No			No		No	No				No	No	No		None	20.88	18.50-24.99	FEMALE	VD	1	9.26464	Insufficient	30	69.026
M22784MILK	breastmilk	1	22784	No	Yes		less than 1 week	No		Yes	No				No		NA		None	35.83	>= 30	FEMALE	VD	0	4.81942	Insufficient	34	78.0985
M22799MILK	breastmilk	1	22799	No	No			No		No	No				No	Yes	Yes	Advocare	more than 6 months	28.17	25.00 - 29.99	MALE	VD	0	15.4222	Excess	30	63.771
M22800MILK	breastmilk	1	22800	Yes	No			No		No	No				No	No	No		None	25.46	25.00 - 29.99	FEMALE	VD	0	20.8653	Excess	27	62.1841
M22976MILK	breastmilk	1	22976	No	No			No		No	No				No	No	No		None	19.94	18.50-24.99	FEMALE	VD	1	10.9784	Insufficient	34	89.0406
M22999MILK	breastmilk	1	22999	Yes	No			No		No	No				No	No	No		None	31.05	>= 30	MALE	VD	1	1.17934	Insufficient	33	63.2503
M23002MILK	breastmilk	1	23002	No	Yes	Kefir	1-3 weeks	No		No	No				No	No	No		None	33.96	>= 30	FEMALE	VD	1	14.8835	Excess	26	54.9442
M23041MILK	breastmilk	1	23041	No	No			No		No	No				No	No	No		None	30.31	>= 30	FEMALE	VD	1	12.162	Excess	31	71.3765
M23054MILK	breastmilk	1	23054	Yes	No			No		No	No				No	Yes	No		None	30.62	>= 30	MALE	CS	0	11.1697	Excess	28	81.288
M23090MILK	breastmilk	1	23090	No	No			No		No	No				No	No	Yes	Costco	1-2 months	30.11	>= 30	FEMALE	VD	1	6.25958	Healthy	29	73.7998
M23111MILK	breastmilk	1	23111	No	No			No		No	No				No	No	No		None	31.43	>= 30	MALE	CS	1	14.0614	Excess	31	67.1571
M23113MILK	breastmilk	1	23113	No	No			No		No	No				No	No	No		None	26.79	25.00 - 29.99	FEMALE	VD	0	17.2932	Excess	30	65.8959
M23141MILK	breastmilk	1	23141	Yes	No			No		No	No				No		NA		None	31.25	>= 30	MALE	VD	0	28.6671	Excess	28	70.9602
M23148MILK	breastmilk	1	23148	No	Yes	Nature Made	more than 6 months	No		No	Yes	Nature Made	1	more than 6 months	No	No	Yes	Nature made	1-2 months	21.91	18.50-24.99	MALE	VD	1	22.3253	Excess	30	76.3382
M23203MILK	breastmilk	1	23203	No	No			No		Yes	No				No	No	No		None	24.82	18.50-24.99	MALE	CS	1	4.44521	Insufficient	28	62.9576
M23243MILK	breastmilk	1	23243	No	No			Yes	Yes	No	No				No	No	Yes	Culturelle	1-3 weeks	26.81	25.00 - 29.99	MALE	VD	1	10.3759	Healthy	31	74.1317
M23252MILK	breastmilk	1	23252	No	No			No		No	No				No		NA		None	20.58	18.50-24.99	FEMALE	VD	1	10.8876	Insufficient	29	68.0314
M23269MILK	breastmilk	1	23269	No	No			No		No	No				No	No	No		None	23.39	18.50-24.99	FEMALE	VD	1	20.8766	Excess	29	54.7735
M23278MILK	breastmilk	1	23278	Yes	No			No		No	No				No	No	No		None	34.55	>= 30	FEMALE	VD	1	15.6971	Excess	34	70.2853
M23315MILK	breastmilk	1	23315	No	No			No		No	No				No	No	No		None	29.19	25.00 - 29.99	FEMALE	VD	1	11.1584	Healthy	36	57.5116
M23361MILK	breastmilk	1	23361	No	No			No		No	No				No	No	Yes	Do not know	4-6 months	30.65	>= 30	FEMALE	VD	1	16.8822	Excess	32	62.0353
M23373MILK	breastmilk	1	23373	Yes	No			No		No	No				No	No	No		None	26.36	25.00 - 29.99	MALE	CS	0	15.8758	Excess	29	71.5957
M23378MILK	breastmilk	1	23378	Yes	No			No		No	No				No	No	No		None	23.3	18.50-24.99	MALE	VD	0	6.08098	Insufficient	28	62.8238
M23405MILK	breastmilk	1	23405	No	Yes		more than 6 months	No		No	Yes	25 billion - do not remember the name	1	more than 6 months	No	No	Yes	30 billion	more than 6 months	22.78	18.50-24.99	FEMALE	VD	1	7.08739	Insufficient	33	64.9029
M23431MILK	breastmilk	1	23431	No	No			No		No	No				No	No	No		None	23.87	18.50-24.99	FEMALE	VD	1	9.88833	Insufficient	37	75.4114
M23468MILK	breastmilk	1	23468	No	No			No		Yes	No				No	No	No		None	20.3	18.50-24.99	FEMALE	VD	1	10.4326	Insufficient	31	55.4616
M23472MILK	breastmilk	1	23472	No	No			No		No	No				No	No	No		None	27	25.00 - 29.99	MALE	VD	1	13.1542	Excess	32	67.6555
M23477MILK	breastmilk	1	23477	Yes	No			No		No	No				Yes	Yes	No		None	20.21	18.50-24.99	FEMALE	VD	1	13.5171	Healthy	31	68.904
M23493MILK	breastmilk	1	23493	No	No			No		No	No				No	No	Yes		4-6 months	32.88	>= 30	MALE	VD	0	9.66153	Excess	28	64.2269
M23496MILK	breastmilk	1	23496	No	No			No		No	No				No	No	No		None	24.61	18.50-24.99	MALE	VD	1	17.5994	Excess	37	79.2545
M23497MILK	breastmilk	1	23497	No	No			No		No	No				No	No	No		None	30.42	>= 30	FEMALE	VD	1	-3.62591	Insufficient	38	61.3102
M23515MILK	breastmilk	1	23515	Yes	Yes	Refrigerated one from the coop	1-2 months	No		Yes	No				No	No	Yes	50 billion	2-4 months	24.46	18.50-24.99	FEMALE	VD	1	21.3189	Excess	35	69.7264
M23521MILK	breastmilk	1	23521	No	No			No		No	No				No	No	No		None	27.22	25.00 - 29.99	MALE	VD	0	15.857	Excess	24	56.1932
M23537MILK	breastmilk	1	23537	Yes	No			No		No	No				No	No	No		None	23.99	18.50-24.99	MALE	VD	0	7.80322	Insufficient	31	60.6503
M23557MILK	breastmilk	1	23557	Yes	Yes	refrigerated kind from the co-op	more than 6 months	No		Yes	Yes		1	less than 1 week	No	No	Yes	50 billion parts	more than 6 months	20.1	18.50-24.99	MALE	VD	1	17.5087	Excess	29	80.8298
M23586MILK	breastmilk	1	23586	No	No			No		No	No				No	No	No		None	19.8	18.50-24.99	MALE	VD	1	14.7914	Healthy	29	65.6953
M23588MILK	breastmilk	1	23588	No	No			No		No	No				No	No	Yes	Kumbuka	less than 1 week	28.98	25.00 - 29.99	MALE	VD	1	26.9091	Excess	25	73.2855
M23619MILK	breastmilk	1	23619	No	No			No		No	No				No	No	No		None	25.48	25.00 - 29.99	FEMALE	CS	1	19.3231	Excess	33	73.3046
M23625MILK	breastmilk	1	23625	Yes	Yes	Culturelle	1-3 weeks	No		No	No				Yes	No	Yes	Energique	2-4 months	26.16	25.00 - 29.99	MALE	VD	1	18.7816	Excess	34	70.1066
M23639MILK	breastmilk	1	23693	No	No			No		No	No				No	No	No		None	26.28	25.00 - 29.99	MALE	VD	1	9.07469	Healthy	36	71.7575
M23670MILK	breastmilk	1	23670	No	No			No		No	No				No	No	No		None	25.99	25.00 - 29.99	FEMALE	VD	1	16.1025	Excess	31	74.8339
M23690MILK	breastmilk	1	23690	No	No			No		No	No				No	Yes	No		None	30.46	>= 30	FEMALE	VD	1	18.5973	Excess	29	51.5574
M23705MILK	breastmilk	1	23705	Yes	No			No		No	No				No		NA		None	28.08	25.00 - 29.99	FEMALE	VD	1	13.6078	Excess	25	71.4318
M23772MILK	breastmilk	1	23772	No	No			No		No	No				No	No	No		None	26.08	25.00 - 29.99	FEMALE	VD	1	13.2534	Excess	26	64.3522
M23773MILK	breastmilk	1	23773	No	No			No		No	No				No	No	No		None	32.81	>= 30	FEMALE	VD	1	4.08234	Insufficient	26	47.0631
M23778MILK	breastmilk	1	23788	No	No			No		No	No				No	No	No		None	24.96	25.00 - 29.99	FEMALE	CS	1	9.09454	Healthy	28	61.5934
M23802MILK	breastmilk	1	23802	No	No			No		No	No				No	No	No		None	20.94	18.50-24.99	FEMALE	VD	1	9.70831	Insufficient	28	74.484
M23828MILK	breastmilk	1	23828	Yes	No			No		No	No				No		NA		None	36.96	>= 30	FEMALE	VD	0	7.71108	Healthy	29	36.2958
M23910MILK	breastmilk	1	23910	No	No			No		No	No				Yes	No	Yes	Good belly	2-4 months	18.75	18.50-24.99	FEMALE	VD	1	16.3293	Excess	31	65.7119
M23912MILK	breastmilk	1	23912	No	No			No		Yes	No				No	No	No		None	26.88	25.00 - 29.99	FEMALE	CS	1	14.8835	Excess	34	54.8027
M23922MILK	breastmilk	1	23922	No	No			No		No	No				No	No	No		None	24.05	18.50-24.99	FEMALE	CS	1	13.6078	Healthy	35	75.0171
M23927MILK	breastmilk	1	23927	No	No			No		No	No				No	No	No		None	30.23	>= 30	MALE	VD	1	18.5973	Excess	32	64.6205
M23971MILK	breastmilk	1	23971	No	Yes	Store brand	1-3 weeks	No	Yes	No	No				No	No	No		None	26.7	25.00 - 29.99	FEMALE	VD	1	5.89671	Insufficient	34	56.4863
M23978MILK	breastmilk	1	23978	Yes	No			No		Yes	No				No	No	Yes	PB8	2-4 months	25.62	25.00 - 29.99	MALE	VD	1	12.247	Excess	37	68.1086
M23989MILK	breastmilk	1	23989	No	No			No		No	No				No	No	No		None	20.03	18.50-24.99	MALE	VD	1	15.391	Healthy	31	51.7593
M23995MILK	breastmilk	1	23995	No	Yes	40 billion quantity from Mississippi Market - not sure name	more than 6 months	Yes		No	Yes	40 billion quantity from Mississippi Market	1	1-2 months	No	Yes	No		None	22.69	18.50-24.99	FEMALE	VD	1	11.9777	Healthy	36	63.0763
M24017MILK	breastmilk	1	24017	Yes	No			No		No	No				No	No	No		None	34.25	>= 30	FEMALE	VD	0	1.36078	Insufficient	22	63.7909
M24057MILK	breastmilk	1	24057	No	No			No		Yes	No				No	No	No		None	39.89	>= 30	MALE	VD	1	-0.425243	Insufficient	40	80.0009
M24087MILK	breastmilk	1	24087	No	No			No		No	No				No	No	No		None	31.02	>= 30	MALE	VD	1	8.16467	Healthy	32	56.2931
M24237MILK	breastmilk	1	24237	No	No			No		No	No				No	No	No		None	27.05	25.00 - 29.99	MALE	CS	1	17.2422	Excess	39	82.4948
M24239MILK	breastmilk	1	24239	No	No			No		No	No				No	No	No		None	23.12	18.50-24.99	FEMALE	VD	1	13.0663	Healthy	34	61.1231
M24250MILK	breastmilk	1	24250	Yes	No			No		No	No				No	No	No		None	20.3	18.50-24.99	FEMALE	VD	0	14.9686	Healthy	30	72.4707
M24326MILK	breastmilk	1	24326	No	No			No		Yes	No				No	No	No		None	21	18.50-24.99	MALE	VD	0	25.6734	Excess	26	65.1969
M24378MILK	breastmilk	1	24378	No	No			No		No	No				No	No	No		None	32.54	>= 30	FEMALE	CS	1	7.44743	Healthy	38	60.3817
M24382MILK	breastmilk	1	24382	No	Yes	Part of the prenatal vitamin	more than 6 months	No		Yes	Yes	Part of the prenatal	1	more than 6 months	No	Yes	No		None	28.1	25.00 - 29.99	FEMALE	VD	1	19.8787	Excess	30	62.6231
M24396MILK	breastmilk	1	24396	No	No			No		Yes	No				No	No	No		None	24.4	18.50-24.99	FEMALE	VD	1	13.0691	Healthy	40	52.3675
M24405MILK	breastmilk	1	24405	No	No			No		Yes	No				No	Yes	No		None	33.18	>= 30	MALE	VD	1	38.1018	Excess	28	51.357
M24416MILK	breastmilk	1	24416	Yes	No			No		Yes	No				No	No	No		None	28.18	25.00 - 29.99	MALE	VD	1	19.3344	Excess	32	76.0319
M24430MILK	breastmilk	1	24430	No	No			No		No	No				No	No	Yes	Up 4	2-4 months	26.12	25.00 - 29.99	FEMALE	VD	1	4.63515	Insufficient	33	72.1289
M24440MILK	breastmilk	1	24440	No	No			No		No	No				No	No	No		None	23.26	18.50-24.99	MALE	CS	1	25.8548	Excess	33	60.885
M24466MILK	breastmilk	1	24466	No	No			No		No	No				No	No	No		None	20.98	18.50-24.99	MALE	VD	1	12.247	Healthy	23	66.8424
M24492MILK	breastmilk	1	24492	No	No			No		Yes	Yes	Natures Bounty Acidophilus Probiotic	1	1-3 weeks	No	No	Yes		2-4 months	21.34	18.50-24.99	MALE	VD	1	14.7914	Healthy	30	78.1276
M24572MILK	breastmilk	1	24572	No	No			No	Yes	No	No				No	No	No		None	21.29	18.50-24.99	MALE	VD	1	11.7069	Healthy	35	65.5088
M24575MILK	breastmilk	1	24575	No	No			No		No	No				No	No	No		None	22.91	18.50-24.99	MALE	CS	1	12.1336	Healthy	31	74.6221
M24607MILK	breastmilk	1	24607	No	No			Yes		No	No				No	No	No		None	33.83	>= 30	MALE	VD	1	9.07186	Healthy	32	51.7215
M24719MILK	breastmilk	1	24719	Yes	No			No		No	No				No	No	No		None	19.39	18.50-24.99	FEMALE	VD	1	13.9749	Healthy	28	55.7888
M24731MILK	breastmilk	1	24731	No	No			No		No	No				No	Yes	No		None	30.18	>= 30	FEMALE	VD	1	11.2604	Excess	34	58.8375

## Sheet: Data_Dictionary
Column Number	Column Name	Column Type	Column Label	Column Format Labels
1	sample_ID	char	Sample ID from this study
2	sample_type	char	type of sample	Infant fecal Breastmilk
3	sample_collection_time_M	char	time sample was collected	1= 1month 6 = 6 month
4	study_id	char	Study ID from MILK
5	pre_anti_bac	num	Did you take antibiotics for a bacterial infection during your pregnancy?	0=No 1=Yes
6	pre_probiotics	num	Did you take probiotic supplements during your pregnancy? (Examples: Culturelle, Nature Made, Trubiotics, Florastor, Align, Nature's Bounty, kefir)	0=No 1=Yes
7	pre_probiotic_name	char	Name the probiotic supplements:
8	pre_probiotic_duration	num	How long did you take the supplements?	1=less than 1 week 2=1-3 weeks 3=1-2 months 4=2-4 months 5=4-6 months 6=more than 6 months
9	m1_infant_probiotic	char	Has yourt infant taken any probiotic supplements since birth?	0=No 1=Yes
10	m1_infant_infect_rx	num	Did he/she receive antibiotics for any of these infections?	0=No 1=Yes
11	m1_mother_rx	num	Have you, the mother, been treated with antibiotics since the birth of your baby?	0=No 1=Yes
12	m1_mother_probiotic	num	Have you, the mother, taken probiotics since the birth of your baby? (Examples: Culturelle, Nature Made, Trubiotics, Florastor, Align, Nature's Bounty, kefir)	0=No 1=Yes
13	m1_mother_probio_name	char	Name the probiotic supplements.
14	m1_mother_probio_duration	num	How long have you been taking the supplements?	1=less than 1 week 2=1-3 weeks 3=1-2 months 4=2-4 months 5=4-6 months 6=more than 6 months
15	m6_infant_probiotic	char	Has yourt infant taken any probiotic supplements since the one-month study visit?	0=No 1=Yes
16	m6_mother_rx	num	Have you, the mother, been treated with antibiotics since the one-month study visit?	0=No 1=Yes
17	m6_mother_probiotic	num	Have you, the mother, taken probiotics since the one-month study visit? (Examples: Culturelle, Nature Made, Trubiotics, Florastor, Align, Nature's Bounty, kefir)	0=No 1=Yes
18	m6_mother_probio_name	char	Name the probiotic supplements.
19	m6_mother_probio_duration	num	How long have you been taking the supplements?	1=less than 1 week 2=1-3 weeks 3=1-2 months 4=2-4 months 5=4-6 months 6=more than 6 months
20	mat_bmi	num	Maternal BMI at Pre-Pregnancy (kg/m^2)
21	mat_bmi_cat	num	BMI Category Pre-preg: 1=UW 2=NW 3=OW 4=OB	1=< 18.50 2=18.50-24.99 3=25.00 - 29.99 4=>= 30 9=unknown
22	sex	num	Infant sex: 1=Male 2=Female	1=MALE 2=FEMALE
23	deliverymode	num	Infant Delivery Mode 1=SVD 2=AVD 3=CS	1=SVD 2=AVD 3=CS
24	EBF_6mo		Exclusive breastfeeding=1, 6 mo	0=No 1=Yes
25	gwg	num	Gestational Weight Gain (kg)
26	gwg_cat	num	Gestational Weight Gain category	healthy, excess, insufficient
31	matage	num	Maternal Age (at EDD) (yrs)
32	HEI2015_TOTAL_SCORE_1_month		HEI score 1 month
