# Supplementary material for: Maternal oral probiotic use is associated with decreased breastmilk inflammatory markers, infant fecal microbiome variation, and altered recognition memory responses in infants—a pilot observational study
Source: Front Nutr. 2024 Sep 25;11:1456111. doi: 10.3389/fnut.2024.1456111 (PMC11462058; doi:10.3389/fnut.2024.1456111)
Supplement: Supplementary file 2 [file Table_2.XLSX]

## Sheet: 1. Probiotic Preparations
Supplemental Table 1. Percentages of probiotic products (self-reported by women in the study cohort) that contain the indicated components.
Component	% of products
Lactobacillus	0.94
Bifidobacteria	0.82
Saccharomyces boulardii	0.12
Streptococcus thermophilus	0.06
Inulin	0.12
Fructo-oligosaccharides	0.06
Unknown	0.39

## Sheet: 2. 1 month Chi-squared tests
Supplemental Table 2. Comparison of covariables by maternal probiotic group (NO/YES) and timing category, for each 1-month outcome type
1 - month Fecal Microbiome dataset, (organized by timing of maternal probiotic exposure)
Variable (in bold)	NO probiotic	YES probiotic	p value1
Birth mode, % Cesarean (total n in probiotic group)
Prenatal Probiotic	16.1 (124)	20 (15)	0.71
Postnatal Probiotic	16.9 (130)	11.1 (9)	1
Total Probiotic	16.3 (123)	18.8 (16)	1
Infant sex, % female (total n in probiotic group)
Prenatal Probiotic	50.8 (126)	56.3 (16)	0.8
Postnatal Probiotic	49.2 (132)	80.0 (10)	0.11
Total Probiotic	50.4 (125)	58.8 (17)	0.61
Maternal antibiotics, prenatal, % exposed (total n in probiotic group)
Prenatal Probiotic	23.0 (126)	25.0 (16)	1
Postnatal Probiotic	23.5 (132)	20.0 (10)	1
Total Probiotic	22.4 (125)	29.4 (17)	0.53
Maternal antibiotics, postnatal birth - 1 month, % exposed (total n in probiotic group)
Prenatal Probiotic	47.6 (126)	56.3 (16)	0.6
Postnatal Probiotic	48.5 (132)	50.0 (10)	1
Total Probiotic	34.9 (120)	58.8 (17)	0.12
Infant antibiotics,postnatal birth - 1 month, % exposed (total n in probiotic group)
Prenatal Probiotic	2.4 (126)	0 (16)	1
Postnatal Probiotic	2.7 (132)	0 (10)	1
Total Probiotic	2.4 (124)	0 (17)	1
Maternal pre-pregnancy BMI, % healthy (total n in probiotic group)
Prenatal Probiotic	35.7 (126)	37.5 (16)	1
Postnatal Probiotic	35.6 (132)	40.0 (10)	1
Total Probiotic	35.2 (125)	41.2 (17)	0.79
Gestational weight gain, % healthy (total n in probiotic group)
Prenatal Probiotic	48.8 (123)	40.0 (15)	0.59
Postnatal Probiotic	47.3 (129)	55.5 (9)	0.73
Total Probiotic	48.4 (122)	43.8 (16)	0.81
Infant probiotics, % postnatal birth - 1 month use (total n in probiotic group)
Prenatal Probiotic	1.6 (126)	12.5 (16)	0.07
Postnatal Probiotic	1.5 (132)	20.0 (10)	0.02
Total Probiotic	1.6 (125)	11.8 (17)	0.07
Maternal age, % non-geriatric (total n in probiotic group)
Prenatal Probiotic	85.6 (125)	62.5 (16)	0.03
Postnatal Probiotic	84.9 (131)	70.0 (10)	0.36
Total Probiotic	85.5 (124)	64.7 (17)	0.04
Healthy Eating Index (HEI), mean+/- SD (total n in probiotic group)
Prenatal Probiotic	65.3 +/- 8.6 (125)	67.2 +/- 8.4 (16)	0.4
Postnatal Probiotic	65.5 +/- 7.5 (132)	66.0 +/- 7.4 (10)	0.84
Total Probiotic	65.3 +/- 8.5 (124)	66.8 +/- 8.4 (17)	0.51
1 - month Breastmilk Microbiome Dataset, (organized by timing of maternal probiotic exposure)
Variable (in bold)	NO probiotic	YES probiotic	p value1
Birth mode, % Cesarean (total n in probiotic group)
Prenatal Probiotic	16.2 (99)	10.0 (10)	0.7
Postnatal Probiotic	16.7 (102)	0 (7)	0.37
Total Probiotic	11.0 (97)	5.9 (11)	0.7
Infant sex, % female (total n in probiotic group)
Prenatal Probiotic	54.0 (100)	60.0 (10)	0.74
Postnatal Probiotic	52.4 (103)	85.7 (7)	0.13
Total Probiotic	54.1 (98)	63.6 (11)	0.77
Maternal antibiotics, prenatal, % exposed (total n in probiotic group)
Prenatal Probiotic	24.0 (100)	20.0 (10)	1
Postnatal Probiotic	24.2 (103)	14.3 (7)	0.67
Total Probiotic	23.5 (98)	27.2 (11)	1
Maternal antibiotics, postnatal birth - 1 month, % exposed (total n in probiotic group)
Prenatal Probiotic	48.0 (100)	40.0 (10)	0.74
Postnatal Probiotic	48.5 (103)	28.6 (7)	0.44
Total Probiotic	35.8 (95)	45.5 (11)	0.74
Infant antibiotics,postnatal birth - 1 month, % exposed (total n in probiotic group)
Prenatal Probiotic	30.0 (100)	0 (10)	1
Postnatal Probiotic	2.9 (103)	0 (7)	1
Total Probiotic	3.1 (97)	0 (11)	1
Maternal pre-pregnancy BMI, % healthy (total n in probiotic group)
Prenatal Probiotic	35.0 (100)	50.0 (10)	0.5
Postnatal Probiotic	35.0 (103)	57.1 (7)	0.42
Total Probiotic	34.7 (98)	45.5 (11)	0.32
Gestational weight gain, % healthy (total n in probiotic group)
Prenatal Probiotic	46.0 (100)	50.0 (10)	1
Postnatal Probiotic	45.6 (103)	57.1 (7)	0.69
Total Probiotic	45.9 (98)	54.5 (11)	0.75
Infant probiotics, % postnatal birth - 1 month use (total n in probiotic group)
Prenatal Probiotic	2.0 (100)	10.0 (10)	0.14
Postnatal Probiotic	2.0 (103)	14.3 (7)	0.052
Total Probiotic	2.0 (98)	9.1 (11)	0.27
Maternal age, % non-geriatric (total n in probiotic group)
Prenatal Probiotic	83.0 (100)	60.0 (10)	0.1
Postnatal Probiotic	81.6 (103)	71.4 (7)	0.61
Total Probiotic	82.6 (98)	63.6 (11)	0.21
Healthy Eating Index (HEI), mean+/- SD (total n in probiotic group)
Prenatal Probiotic	65.3 +/- 8.8 (100)	68.4 +/- 8.8 (10)	0.32
Postnatal Probiotic	65.6 +/- 8.9 (103)	66.0 +/- 7.3 (7)	0.89
Total Probiotic	65.4+/-8.9 (98)	67.6+/-8.7 (11)	0.45
1 - month Breastmilk CRP Dataset, (organized by timing of maternal probiotic exposure)
Variable (in bold)	NO probiotic	YES probiotic	p value1
Birth mode, % Cesarean (total n in probiotic group)
Prenatal Probiotic	12.8 (47)	14.3 (7)	1
Postnatal Probiotic	14.3 (49)	0 (5)	0.61
Total Probiotic	13.0 (46)	12.5 (8)	1
Infant sex, % female (total n in probiotic group)
Prenatal Probiotic	62.5 (48)	57.1 (7)	1
Postnatal Probiotic	60.0 (50)	80.0 (5)	0.66
Total Probiotic	61.7 (47)	62.5 (8)	1
Maternal antibiotics, prenatal, % exposed (total n in probiotic group)
Prenatal Probiotic	22.9 (48)	14.3 (7)	0.68
Postnatal Probiotic	22.0 (50)	20.0 (5)	1
Total Probiotic	21.3 (47)	25.0 (8)	1
Maternal antibiotics, postnatal birth - 1 month, % exposed (total n in probiotic group)
Prenatal Probiotic	45.8 (48)	28.6 (7)	0.48
Postnatal Probiotic	46.0 (50)	20.0 (5)	0.38
Total Probiotic	44.7 (47)	37.5 (8)	1
Infant antibiotics,postnatal birth - 1 month, % exposed (total n in probiotic group)
Prenatal Probiotic	2.1 (48)	0 (7)	1
Postnatal Probiotic	2.0 (50)	0 (5)	1
Total Probiotic	2.1 (47)	0 (8)	1
Maternal pre-pregnancy BMI, % healthy (total n in probiotic group)
Prenatal Probiotic	33.3 (48)	42.9 (7)	0.69
Postnatal Probiotic	32.0 (50)	60.0 (5)	0.31
Total Probiotic	31.2 (47)	50.0 (8)	0.42
Gestational weight gain, % healthy (total n in probiotic group)
Prenatal Probiotic	40.0 (48)	57.1 (7)	0.42
Postnatal Probiotic	40.0 (50)	60.0 (5)	0.64
Total Probiotic	38.3 (47)	62.5 (8)	0.27
Infant probiotics, % postnatal birth - 1 month use (total n in probiotic group)
Prenatal Probiotic	2.1 (48)	0 (7)	0.23
Postnatal Probiotic	2.0 (50)	20.0 (5)	0.19
Total Probiotic	2.1 (47)	12.5 (8)	0.3
Maternal age, % non-geriatric (total n in probiotic group)
Prenatal Probiotic	87.5 (48)	57.1 (7)	0.08
Postnatal Probiotic	84.0 (50)	80.0 (5)	1
Total Probiotic	87.2 (47)	62.5 (8)	0.12
Healthy Eating Index (HEI), mean+/- SD (total n in probiotic group)
Prenatal Probiotic	65.8+/-8.2 (48)	68.1+/-8.9 (7)	0.53
Postnatal Probiotic	65.9+/-8.3 (50)	67.3+/-8.5 (5)	0.75
Total Probiotic	65.9+/-8.2 (47)	67.1+/-8.8 (8)	0.73
1 - month Breastmilk IL-6 Dataset, (organized by timing of maternal probiotic exposure)
Variable (in bold)	NO probiotic	YES probiotic	p value1
Birth mode, % Cesarean (total n in probiotic group)
Prenatal Probiotic	14.7 (68)	12.5 (8)	1
Postnatal Probiotic	15.5 (71)	0 (5)	0.59
Total Probiotic	15.2 (66)	11.1 (9)	1
Infant sex, % female (total n in probiotic group)
Prenatal Probiotic	47.8 (69)	62.5 (8)	0.49
Postnatal Probiotic	45.8 (72)	100 (5)	0.02
Total Probiotic	47.8 (67)	66.7 (9)	0.48
Maternal antibiotics, prenatal, % exposed (total n in probiotic group)
Prenatal Probiotic	23.2 (69)	25.0 (8)	1
Postnatal Probiotic	23.6 (72)	20.0 (5)	1
Total Probiotic	22.4 (67)	66.7 (9)	0.66
Maternal antibiotics, postnatal birth - 1 month, % exposed (total n in probiotic group)
Prenatal Probiotic	46.4 (69)	50.0 (8)	1
Postnatal Probiotic	47.2 (72)	40.0 (5)	1
Total Probiotic	46.3 (67)	55.6 (9)	0.73
Infant antibiotics,postnatal birth - 1 month, % exposed (total n in probiotic group)
Prenatal Probiotic	2.9 (69)	0 (69)	1
Postnatal Probiotic	2.8 (72)	0 (5)	1
Total Probiotic	3.0 (67)	0 (9)	1
Maternal pre-pregnancy BMI, % healthy (total n in probiotic group)
Prenatal Probiotic	40.6 (69)	37.5 (8)	1
Postnatal Probiotic	40.2 (72)	40.0 (5)	1
Total Probiotic	40.3 (67)	44.4 (9)	1
Gestational weight gain, % healthy (total n in probiotic group)
Prenatal Probiotic	44.9 (69)	50.0 (8)	1
Postnatal Probiotic	44.4 (72)	40.0 (5)	0.65
Total Probiotic	44.8 (67)	55.6 (9)	0.73
Infant probiotics, % postnatal birth - 1 month use (total n in probiotic group)
Prenatal Probiotic	1.4 (69)	12.5 (8)	0.21
Postnatal Probiotic	1.4 (72)	20.0 (5)	0.13
Total Probiotic	1.5 (67)	11.1 (9)	0.22
Maternal age, % non-geriatric (total n in probiotic group)
Prenatal Probiotic	84.1 (69)	50.0 (8)	0.04
Postnatal Probiotic	81.9 (72)	60.0 (5)	0.24
Total Probiotic	83.6 (67)	55.6 (9)	0.07
Healthy Eating Index (HEI), mean+/- SD (total n in probiotic group)
Prenatal Probiotic	64.6+/-8.9 (69)	67.8+/-9.4 (8)	0.38
Postnatal Probiotic	65.0+/-9.1 (72)	64.2+/-7.0 (5)	0.82
Total Probiotic	64.7+/-9.0 (67)	66.9+/-9.2 (9)	0.51
1 - month ERP dataset, (organized by timing of maternal probiotic exposure)
Variable (in bold)	NO probiotic	YES probiotic	p value1
Birth mode, % Cesarean (total n in probiotic group)
Prenatal Probiotic	12.6 (87)	16.7 (12)	1
Postnatal Probiotic	13.0 (92)	14.3 (7)	1
Total Probiotic	12.6 (87)	16.7 (12)	1
Infant sex, % female (total n in probiotic group)
Prenatal Probiotic	50.0 (87)	53.9 (13)	0.78
Postnatal Probiotic	44.6 (92)	75.0 (8)	0.15
Total Probiotic	50.0 (87)	53.9 (13)	0.78
Maternal antibiotics, prenatal, % exposed (total n in probiotic group)
Prenatal Probiotic	27.6 (87)	30.8 (13)	1
Postnatal Probiotic	28.3 (92)	25.0 (8)	1
Total Probiotic	27.6 (87)	30.8 (13)	1
Maternal antibiotics, postnatal birth - 1 month, % exposed (total n in probiotic group)
Prenatal Probiotic	46.0 (87)	61.5 (13)	0.41
Postnatal Probiotic	46.7 (92)	62.5 (8)	0.5
Total Probiotic	46.0 (87)	61.5 (13)	0.41
Infant antibiotics,postnatal birth - 1 month, % exposed (total n in probiotic group)
Prenatal Probiotic	3.4 (87)	0 (13)	1
Postnatal Probiotic	3.3 (92)	0 (8)	1
Total Probiotic	3.4 (87)	0 (13)	1
Maternal pre-pregnancy BMI, % healthy (total n in probiotic group)
Prenatal Probiotic	34.5 (87)	38.5 (13)	1
Postnatal Probiotic	34.8 (92)	37.5 (8)	1
Total Probiotic	34.5 (87)	38.5 (13)	1
Gestational weight gain, % healthy (total n in probiotic group)
Prenatal Probiotic	48.3 (87)	30.8 (13)	0.37
Postnatal Probiotic	47.8 (90)	42.9 (7)	1
Total Probiotic	48.3 (87)	30.8 (13)	0.37
Infant probiotics, % postnatal birth - 1 month use (total n in probiotic group)
Prenatal Probiotic	2.3 (87)	7.7 (13)	0.35
Postnatal Probiotic	2.2 (92)	12.5 (8)	0.21
Total Probiotic	2.3 (87)	7.7 (13)	0.35
Maternal age, % non-geriatric (total n in probiotic group)
Prenatal Probiotic	85.1 (87)	69.2 (13)	0.23
Postnatal Probiotic	83.5 (91)	87.5 (8)	1
Total Probiotic	85.1 (87)	69.2 (13)	0.23
Healthy Eating Index (HEI), mean+/- SD (total n in probiotic group)
Prenatal Probiotic	65.6+/-8.4 (87)	68.9+/-8.3 (13)	0.19
Postnatal Probiotic	66.0+/-8.0	66.8+/-8.2	0.79
Total Probiotic	65.6+/-8.4 (87)	68.9+/-8.3 (13)	0.19
1 Comparison between probiotic groups by Chi-square or Welch’s t-test, all p-values are chi-squared (categorical variables) except for Welch’s t-test for HEI score (continuous variable)

## Sheet: 3. 6 month Chi-squared tests
Supplemental Table 3. Comparison of covariables by probiotic group (NO/YES) and timing category, for each 6-month outcome type
6 month Fecal Microbiome dataset, (organized by timing of maternal probiotic exposure)
Variable (in bold)	NO probiotic	YES probiotic	p value1
Birth mode, % Cesarean (total n in probiotic group)
Prenatal Probiotic	17.3 (104)	16.7 (12)	1
Postnatal Probiotic	19.1 (94)	9.1 (22)	0.35
Recent Probiotic	19.8 (96)	5.0 (20)	0.18
Total Probiotic	19.6 (92)	8.3 (24)	0.24
Infant sex, % female (total n in probiotic group)
Prenatal Probiotic	57.1 (105)	53.8 (13)	1
Postnatal Probiotic	56.8 (95)	56.5 (23)	1
Recent Probiotic	57.1 (98)	55.0 (20)	1
Total Probiotic	58.1 (93)	52.0 (25)	0.62
Maternal antibiotics, prenatal, % exposed (total n in probiotic group)
Prenatal Probiotic	16.2 (105)	30.8 (13)	0.26
Postnatal Probiotic	15.8 (95)	26.1 (23)	0.38
Recent Probiotic	17.3 (98)	20.0 (20)	1
Total Probiotic	16.1 (93)	24.0 (25)	0.37
Maternal antibiotics, birth -6 months % exposed (total n in probiotic group)
Prenatal Probiotic	30.9 (104)	41.7 (12)	0.51
Postnatal Probiotic	26.6 (94)	39.1 (23)	0.29
Recent Probiotic	51.1(94)	40.0 (20)	0.46
Total Probiotic	27.2 (92)	36.0 (25)	0.45
Infant antibiotics, birth - 6 months % exposed (total n in probiotic group)
Prenatal Probiotic	14.3 (105)	15.4 (13)	1
Postnatal Probiotic	15.8 (95)	8.7 (23)	0.51
Recent Probiotic	16.7 (96)	10.0 (20)	0.53
Total Probiotic	16.1 (93)	8.0 (25)	0.36
Maternal pre-pregnancy BMI, % healthy (total n in probiotic group)
Prenatal Probiotic	39.0 (105)	46.2 (13)	0.77
Postnatal Probiotic	40.0 (95)	39.1 (23)	1
Recent Probiotic	38.8 (98)	45.0 (20)	0.62
Total Probiotic	40.9 (93)	36.0 (25)	0.8
Gestational weight gain, % healthy (total n in probiotic group)
Prenatal Probiotic	50.0 (102)	41.7 (12)	0.76
Postnatal Probiotic	51.6 (93)	38.1 (21)	0.34
Recent Probiotic	51.6 (95)	36.8 (19)	0.3
Total Probiotic	51.6 (91)	36.0 (25)	0.35
Infant probiotics, birth-6 months, % use (total n in probiotic group)
Prenatal Probiotic	4.8 (105)	0 (13)	0.62
Postnatal Probiotic	3.2 (95)	8.7 (23)	0.25
Recent Probiotic	5.1 (98)	20.0 (20)	0.04
Total Probiotic	3.2 (93)	8.0 (25)	0.58
Maternal age, % non-geriatric (total n in probiotic group)
Prenatal Probiotic	81.7 (104)	61.5 (13)	0.133
Postnatal Probiotic	79.8 (94)	78.3 (23)	1
Recent Probiotic	79.4 (97)	80.0 (20)	1
Total Probiotic	80.4 (92)	76.0 (25)	0.76
Healthy Eating Index (HEI), mean+/- SD (total n in probiotic group)
Prenatal Probiotic	65.5 +/- 8.6 (105)	68.7 +/- 8.7 (13)	0.22
Postnatal Probiotic	65.6 +/- 9.5 (95)	66.7 +/- 9.4 (23)	0.61
Recent Probiotic	65.6 +/- 8.5 (97)	66.9 +/- 9.6(20)	0.58
Total Probiotic	65.4 +/- 9.2 (93)	67.4 +/- 9.4 (25)	0.35
6 month ERP dataset, (organized by timing of maternal probiotic exposure)
Variable	NO probiotic % (of total n)	YES probiotic % (of total n)	p value1
Birth mode, % Cesarean (total n in probiotic group)
Prenatal Probiotic	16.7 (48)	25.0 (4)	1
Postnatal Probiotic	18.6 (43)	11.1 (9)	0.68
Recent Probiotic	20.0 (45)	0 (7)	0.32
Total Probiotic	18.6 (43)	11.1 (9)	0.68
Infant sex, % female (total n in probiotic group)
Prenatal Probiotic	55.1 (49)	60.0 (5)	1
Postnatal Probiotic	56.8 (44)	50.0 (10)	0.72
Recent Probiotic	57.4 (47)	42.9 (7)	0.68
Total Probiotic	56.8 (44)	50.0 (10)	0.72
Maternal antibiotics, prenatal, % exposed (total n in probiotic group)
Prenatal Probiotic	24.5 (49)	60.0 (5)	0.12
Postnatal Probiotic	22.7 (44)	50.0 (10)	0.12
Recent Probiotic	25.5 (47)	42.9 (7)	0.38
Total Probiotic	22.7 (44)	50.0 (10)	0.12
Maternal antibiotics, birth -6 months % exposed (total n in probiotic group)
Prenatal Probiotic	31.3 (48)	60 (5)	0.32
Postnatal Probiotic	50.0 (42)	60.0 (10)	0.73
Recent Probiotic	53.3 (45)	42.9 (7)	0.69
Total Probiotic	50.0 (42)	60.0 (10)	0.73
Infant antibiotics, birth - 6 months % exposed (total n in probiotic group)
Prenatal Probiotic	14.3 (49)	0 (5)	0.6
Postnatal Probiotic	18.2 (44)	0 (10)	0.31
Recent Probiotic	17.0 (47)	0 (7)	0.38
Total Probiotic	18.2 (44)	0 (10)	0.31
Maternal pre-pregnancy BMI, % healthy (total n in probiotic group)
Prenatal Probiotic	30.6 (49)	20.0 (5)	1
Postnatal Probiotic	29.5 (44)	30.0 (10)	1
Recent Probiotic	27.7 (47)	42.9 (7)	0.68
Total Probiotic	29.5 (44)	30.0 (10)	1
Gestational weight gain, % healthy (total n in probiotic group)
Prenatal Probiotic	39.6 (48)	50.0 (4)	1
Postnatal Probiotic	41.9 (43)	33.3 (9)	0.73
Recent Probiotic	40.4 (47)	28.6 (7)	0.68
Total Probiotic	41.9 (43)	33.3 (9)	0.73
Infant probiotics, birth-6 months, % use (total n in probiotic group)
Prenatal Probiotic	8.2 (49)	0 (5)	1
Postnatal Probiotic	6.8 (44)	20.0 (10)	0.22
Recent Probiotic	6.4 (47)	28.6 (7)	0.11
Total Probiotic	6.8 (44)	20.0 (10)	0.22
Maternal age, % non-geriatric (total n in probiotic group)
Prenatal Probiotic	85.7 (49)	60.0 (5)	0.19
Postnatal Probiotic	86.4 (44)	70.0 (10)	0.34
Recent Probiotic	85.1 (47)	71.4 (7)	0.6
Total Probiotic	86.4 (44)	70.0 (10)	0.34
Healthy Eating Index (HEI), mean+/- SD (total n in probiotic group)
Prenatal Probiotic	66.1 +/- 8.4 (49)	67.9 +/- 10.2 (5)	0.72
Postnatal Probiotic	65.9 +/- 8.5 (44)	68.0 +/- 8.3 (10)	0.48
Recent Probiotic	65.8 +/- 8.5 (47)	69.1 +/- 8.1 (7)	0.36
Total Probiotic	65.9 +/- 8.5 (44)	68.0 +/- 8.3 (10)	0.48
1 Comparison between probiotic groups by Chi-square or Welch’s t-test, all p-values are chi-squared (categorical variables) except for Welch’s t-test for HEI score (continuous variable)
